# Supplementary material for: Insights into the protonation state and spin structure for the g = 2 multiline electron paramagnetic resonance signal of the oxygen-evolving complex
Source: PNAS Nexus. 2023 Jul 28;2(8):pgad244. doi: 10.1093/pnasnexus/pgad244 (PMC10411963; doi:10.1093/pnasnexus/pgad244)
Supplement: pgad244_Supplementary_Data [file pgad244_supplementary_data.zip]

Archive with 2 entries (2 files):
- PNASNEXUS-PNASNEXUS-2023-00378R-s02.txt
- EPR_open_cubane-SI_2.1_HI_unmarkedKS.pdf
