# Supplementary material for: Insights into the protonation state and spin structure for the g = 2 multiline electron paramagnetic resonance signal of the oxygen-evolving complex
Source: PNAS Nexus. 2023 Jul 28;2(8):pgad244. doi: 10.1093/pnasnexus/pgad244 (PMC10411963; doi:10.1093/pnasnexus/pgad244)
Supplement: pgad244_Supplementary_Data [file pgad244_supplementary_data.zip › PNASNEXUS-PNASNEXUS-2023-00378R-s02.txt]

TITLE    1 SUPPORTING INFOMATION FOR:                                          
TITLE    2 INSIGHTS INTO THE PROTONATION STATE AND SPIN STRUCTURE FOR THE G=2
TITLE    3 MULTILINE EPR SIGNAL OF THE OXYGEN-EVOLVING COMPLEX
TITLE    4 K.SAITO, S.NISHIO, MIZUE ASADA, H.MINO, H.ISHIKITA              
REMARK 400 
REMARK 400 TABLE OF CONTENTS
REMARK 400 GEOMETREIS OF QM REGION IN FIGURE 2 (MODEL 1-5) 
REMARK 400 
REMARK 400 MODEL  1:W1= OH– AND W2 = H2O
REMARK 400 MODEL  2:W1= H2O AND W2 = OH–
REMARK 400 MODEL  3:W1= H2O AND W2 = H2O
REMARK 400 MODEL  4:W1= OH– AND W2 = H2O WITH W1: OH–...HOOC-ASP61
REMARK 400 MODEL  5:W1= OH– AND W2 = H2O WITH W1: OH–...ASP61-COOH...OH2
REMARK 400 
REMARK 400 
MODEL        1
ATOM      1  CB  ASP A  61     -28.761 -27.417 201.575  1.00 21.80      ACHN C
ATOM      2  CG  ASP A  61     -28.120 -28.449 200.615  1.00 22.68      ACHN C
ATOM      3  OD1 ASP A  61     -28.750 -29.526 200.349  1.00 23.26      ACHN O
ATOM      4  OD2 ASP A  61     -26.981 -28.184 200.149  1.00 24.86      ACHN O1-
ATOM      5 1HB  ASP A  61     -28.208 -26.477 201.534  1.00  0.00      ACHN H
ATOM      6 2HB  ASP A  61     -28.687 -27.834 202.584  1.00  0.00      ACHN H
ATOM      7  CB  TYR A 161     -31.550 -41.597 195.846  1.00 21.73      ACHN C
ATOM      8  CG  TYR A 161     -30.462 -41.285 196.840  1.00 21.81      ACHN C
ATOM      9  CD1 TYR A 161     -29.925 -42.322 197.609  1.00 22.39      ACHN C
ATOM     10  CD2 TYR A 161     -30.028 -39.982 197.095  1.00 21.12      ACHN C
ATOM     11  CE1 TYR A 161     -29.045 -42.073 198.654  1.00 21.37      ACHN C
ATOM     12  CE2 TYR A 161     -29.102 -39.714 198.097  1.00 20.88      ACHN C
ATOM     13  CZ  TYR A 161     -28.619 -40.755 198.917  1.00 22.23      ACHN C
ATOM     14  OH  TYR A 161     -27.789 -40.492 199.932  1.00 22.40      ACHN O
ATOM     15 1HB  TYR A 161     -31.310 -42.532 195.319  1.00  0.00      ACHN H
ATOM     16 2HB  TYR A 161     -31.642 -40.829 195.078  1.00  0.00      ACHN H
ATOM     17  HD1 TYR A 161     -30.190 -43.349 197.359  1.00  0.00      ACHN H
ATOM     18  HD2 TYR A 161     -30.439 -39.166 196.510  1.00  0.00      ACHN H
ATOM     19  HE1 TYR A 161     -28.663 -42.892 199.254  1.00  0.00      ACHN H
ATOM     20  HE2 TYR A 161     -28.753 -38.705 198.287  1.00  0.00      ACHN H
ATOM     21  HH  TYR A 161     -27.036 -41.557 200.364  1.00  0.00           H
ATOM     22  CB  ASP A 170     -30.675 -35.926 198.911  1.00 21.68      ACHN C
ATOM     23  CG  ASP A 170     -29.801 -35.345 200.052  1.00 22.58      ACHN C
ATOM     24  OD1 ASP A 170     -29.998 -35.816 201.201  1.00 23.88      ACHN O
ATOM     25  OD2 ASP A 170     -28.842 -34.562 199.738  1.00 23.14      ACHN O1-
ATOM     26 1HB  ASP A 170     -31.672 -36.136 199.309  1.00  0.00      ACHN H
ATOM     27 2HB  ASP A 170     -30.220 -36.895 198.681  1.00  0.00      ACHN H
ATOM     28  CB  ASN A 181     -22.212 -32.088 193.540  1.00 18.23      ACHN C
ATOM     29  CG  ASN A 181     -22.462 -31.578 194.967  1.00 19.80      ACHN C
ATOM     30  OD1 ASN A 181     -23.607 -31.637 195.434  1.00 22.15      ACHN O
ATOM     31  ND2 ASN A 181     -21.406 -31.061 195.609  1.00 19.12      ACHN N
ATOM     32 1HB  ASN A 181     -21.647 -31.344 192.968  1.00  0.00      ACHN H
ATOM     33 2HB  ASN A 181     -23.198 -32.197 193.093  1.00  0.00      ACHN H
ATOM     34 1HD2 ASN A 181     -21.491 -30.858 196.612  1.00  0.00      ACHN H
ATOM     35 2HD2 ASN A 181     -20.492 -31.066 195.162  1.00  0.00      ACHN H
ATOM     36  CB  GLU A 189     -23.568 -40.578 202.349  1.00 21.61      ACHN C
ATOM     37  CG  GLU A 189     -23.349 -39.139 202.845  1.00 23.95      ACHN C
ATOM     38  CD  GLU A 189     -24.375 -38.081 202.466  1.00 24.58      ACHN C
ATOM     39  OE1 GLU A 189     -25.385 -38.313 201.770  1.00 26.37      ACHN O
ATOM     40  OE2 GLU A 189     -24.076 -36.923 202.940  1.00 25.15      ACHN O1-
ATOM     41 1HB  GLU A 189     -23.687 -40.611 201.260  1.00  0.00      ACHN H
ATOM     42 2HB  GLU A 189     -24.487 -40.983 202.786  1.00  0.00      ACHN H
ATOM     43 1HG  GLU A 189     -23.303 -39.112 203.939  1.00  0.00      ACHN H
ATOM     44 2HG  GLU A 189     -22.390 -38.720 202.529  1.00  0.00      ACHN H
ATOM     45  ND1 HIS A 190     -25.914 -44.417 201.388  1.00 23.25      ACHN N
ATOM     46  CG  HIS A 190     -24.931 -44.102 200.468  1.00 20.61      ACHN C
ATOM     47  CB  HIS A 190     -23.763 -45.004 200.202  1.00 20.96      ACHN C
ATOM     48  NE2 HIS A 190     -26.409 -42.452 200.635  1.00 22.36      ACHN N
ATOM     49  CD2 HIS A 190     -25.265 -42.861 199.995  1.00 20.10      ACHN C
ATOM     50  CE1 HIS A 190     -26.783 -43.409 201.472  1.00 22.60      ACHN C
ATOM     51  HD1 HIS A 190     -25.963 -45.333 201.864  1.00  0.00      ACHN H
ATOM     52 1HB  HIS A 190     -23.318 -44.733 199.241  1.00  0.00      ACHN H
ATOM     53 2HB  HIS A 190     -24.109 -46.038 200.146  1.00  0.00      ACHN H
ATOM     54  HD2 HIS A 190     -24.784 -42.232 199.272  1.00  0.00      ACHN H
ATOM     55  HE1 HIS A 190     -27.658 -43.389 202.099  1.00  0.00      ACHN H
ATOM     56  CB  ASN A 298     -23.805 -48.259 203.133  1.00 22.17      ACHN C
ATOM     57  CG  ASN A 298     -24.903 -47.193 203.133  1.00 22.56      ACHN C
ATOM     58  OD1 ASN A 298     -25.521 -46.904 202.089  1.00 24.08      ACHN O
ATOM     59  ND2 ASN A 298     -25.197 -46.616 204.290  1.00 23.62      ACHN N
ATOM     60 1HB  ASN A 298     -23.627 -48.636 204.138  1.00  0.00      ACHN H
ATOM     61 2HB  ASN A 298     -22.873 -47.804 202.798  1.00  0.00      ACHN H
ATOM     62 1HD2 ASN A 298     -25.700 -45.713 204.301  1.00  0.00      ACHN H
ATOM     63 2HD2 ASN A 298     -24.596 -46.705 205.117  1.00  0.00      ACHN H
ATOM     64  ND1 HIS A 332     -21.283 -33.837 203.800  1.00 19.15      ACHN N
ATOM     65  CG  HIS A 332     -21.612 -33.406 202.526  1.00 20.35      ACHN C
ATOM     66  CB  HIS A 332     -20.689 -32.678 201.615  1.00 20.37      ACHN C
ATOM     67  NE2 HIS A 332     -23.377 -34.365 203.516  1.00 20.03      ACHN N
ATOM     68  CD2 HIS A 332     -22.929 -33.751 202.364  1.00 19.86      ACHN C
ATOM     69  CE1 HIS A 332     -22.359 -34.397 204.365  1.00 22.82      ACHN C
ATOM     70  HD1 HIS A 332     -20.396 -33.713 204.300  1.00  0.00      ACHN H
ATOM     71 1HB  HIS A 332     -21.237 -32.460 200.694  1.00  0.00      ACHN H
ATOM     72 2HB  HIS A 332     -19.835 -33.306 201.343  1.00  0.00      ACHN H
ATOM     73  HD2 HIS A 332     -23.578 -33.600 201.515  1.00  0.00      ACHN H
ATOM     74  HE1 HIS A 332     -22.382 -34.847 205.343  1.00  0.00      ACHN H
ATOM     75  CB  GLU A 333     -24.224 -29.608 202.861  1.00 21.00      ACHN C
ATOM     76  CG  GLU A 333     -24.736 -30.214 201.545  1.00 21.57      ACHN C
ATOM     77  CD  GLU A 333     -25.710 -31.366 201.731  1.00 21.75      ACHN C
ATOM     78  OE1 GLU A 333     -26.030 -31.790 202.875  1.00 24.22      ACHN O
ATOM     79  OE2 GLU A 333     -26.149 -31.860 200.630  1.00 22.07      ACHN O1-
ATOM     80 1HB  GLU A 333     -24.077 -30.408 203.581  1.00  0.00      ACHN H
ATOM     81 2HB  GLU A 333     -24.992 -28.944 203.264  1.00  0.00      ACHN H
ATOM     82 1HG  GLU A 333     -25.276 -29.471 200.946  1.00  0.00      ACHN H
ATOM     83 2HG  GLU A 333     -23.945 -30.605 200.896  1.00  0.00      ACHN H
ATOM     84  CB  ASP A 342     -24.426 -36.714 208.090  1.00 21.99      ACHN C
ATOM     85  CG  ASP A 342     -25.079 -36.120 206.828  1.00 22.35      ACHN C
ATOM     86  OD1 ASP A 342     -26.322 -35.822 206.806  1.00 20.72      ACHN O
ATOM     87  OD2 ASP A 342     -24.299 -35.919 205.855  1.00 23.49      ACHN O1-
ATOM     88 1HB  ASP A 342     -23.714 -35.967 208.455  1.00  0.00      ACHN H
ATOM     89 2HB  ASP A 342     -23.824 -37.571 207.788  1.00  0.00      ACHN H
ATOM     90  CA  ALA A 344     -29.945 -38.428 206.103  1.00 24.73      ACHN C
ATOM     91  C   ALA A 344     -29.341 -37.373 205.198  1.00 25.09      ACHN C
ATOM     92  O   ALA A 344     -28.689 -36.455 205.825  1.00  0.00      ACHN O
ATOM     93  CB  ALA A 344     -31.376 -38.039 206.419  1.00 24.24      ACHN C
ATOM     94  OXT ALA A 344     -29.494 -37.461 203.963  1.00  0.00      ACHN O1-
ATOM     95  HA  ALA A 344     -29.873 -39.385 205.586  1.00  0.00      ACHN H
ATOM     96 1HB  ALA A 344     -31.868 -38.781 207.054  1.00  0.00      ACHN H
ATOM     97 2HB  ALA A 344     -31.383 -37.060 206.910  1.00  0.00      ACHN H
ATOM     98 3HB  ALA A 344     -31.947 -37.962 205.492  1.00  0.00      ACHN H
TER      99      ALA A 344
ATOM    100  CB  GLU C 354     -29.946 -32.107 207.825  1.00 22.38      CCHN C
ATOM    101  CG  GLU C 354     -28.838 -31.544 206.902  1.00 21.52      CCHN C
ATOM    102  CD  GLU C 354     -28.294 -32.572 205.915  1.00 22.76      CCHN C
ATOM    103  OE1 GLU C 354     -28.137 -33.776 206.322  1.00 22.57      CCHN O
ATOM    104  OE2 GLU C 354     -27.997 -32.177 204.746  1.00 23.15      CCHN O1-
ATOM    105 1HB  GLU C 354     -29.527 -32.545 208.735  1.00  0.00      CCHN H
ATOM    106 2HB  GLU C 354     -30.455 -32.919 207.289  1.00  0.00      CCHN H
ATOM    107 1HG  GLU C 354     -29.173 -30.691 206.311  1.00  0.00      CCHN H
ATOM    108 2HG  GLU C 354     -27.994 -31.181 207.503  1.00  0.00      CCHN H
ATOM    109  CB  ARG C 357     -35.914 -33.039 205.112  1.00 22.16      CCHN C
ATOM    110  CG  ARG C 357     -35.138 -34.185 205.782  1.00 22.66      CCHN C
ATOM    111  CD  ARG C 357     -34.163 -34.907 204.855  1.00 23.36      CCHN C
ATOM    112  NE  ARG C 357     -33.109 -34.047 204.335  1.00 23.04      CCHN N
ATOM    113  CZ  ARG C 357     -32.038 -34.504 203.659  1.00 27.46      CCHN C
ATOM    114  NH1 ARG C 357     -31.819 -35.819 203.576  1.00 26.40      CCHN N
ATOM    115  NH2 ARG C 357     -31.188 -33.646 203.093  1.00 23.92      CCHN N1+
ATOM    116 1HB  ARG C 357     -36.417 -33.409 204.211  1.00  0.00      CCHN H
ATOM    117 2HB  ARG C 357     -35.257 -32.233 204.805  1.00  0.00      CCHN H
ATOM    118 1HG  ARG C 357     -34.602 -33.850 206.674  1.00  0.00      CCHN H
ATOM    119 2HG  ARG C 357     -35.816 -34.978 206.100  1.00  0.00      CCHN H
ATOM    120 1HD  ARG C 357     -33.691 -35.713 205.421  1.00  0.00      CCHN H
ATOM    121 2HD  ARG C 357     -34.725 -35.365 204.034  1.00  0.00      CCHN H
ATOM    122  HE  ARG C 357     -33.379 -33.090 204.077  1.00  0.00      CCHN H
ATOM    123 1HH1 ARG C 357     -30.960 -36.175 203.174  1.00  0.00      CCHN H
ATOM    124 2HH1 ARG C 357     -32.547 -36.485 203.809  1.00  0.00      CCHN H
ATOM    125 1HH2 ARG C 357     -30.314 -33.972 202.692  1.00  0.00      CCHN H
ATOM    126 2HH2 ARG C 357     -31.335 -32.644 203.141  1.00  0.00      CCHN H
TER     127      ARG C 357
ATOM    128  CB  LYS D 317     -20.531 -27.376 195.904  1.00 18.63      DCHN C
ATOM    129  CG  LYS D 317     -21.439 -26.272 196.483  1.00 20.07      DCHN C
ATOM    130  CD  LYS D 317     -22.925 -26.373 196.117  1.00 19.19      DCHN C
ATOM    131  CE  LYS D 317     -23.638 -27.675 196.466  1.00 21.04      DCHN C
ATOM    132  NZ  LYS D 317     -23.635 -27.992 197.931  1.00 24.18      DCHN N1+
ATOM    133 1HB  LYS D 317     -20.751 -27.581 194.852  1.00  0.00      DCHN H
ATOM    134 2HB  LYS D 317     -20.689 -28.321 196.439  1.00  0.00      DCHN H
ATOM    135 1HG  LYS D 317     -21.326 -26.244 197.571  1.00  0.00      DCHN H
ATOM    136 2HG  LYS D 317     -21.117 -25.286 196.145  1.00  0.00      DCHN H
ATOM    137 1HD  LYS D 317     -23.448 -25.540 196.601  1.00  0.00      DCHN H
ATOM    138 2HD  LYS D 317     -23.054 -26.223 195.036  1.00  0.00      DCHN H
ATOM    139 1HE  LYS D 317     -24.690 -27.625 196.173  1.00  0.00      DCHN H
ATOM    140 2HE  LYS D 317     -23.199 -28.542 195.963  1.00  0.00      DCHN H
ATOM    141 1HZ  LYS D 317     -24.559 -28.511 198.136  1.00  0.00      DCHN H
ATOM    142 2HZ  LYS D 317     -22.881 -28.643 198.195  1.00  0.00      DCHN H
ATOM    143 3HZ  LYS D 317     -23.541 -27.134 198.524  1.00  0.00      DCHN H
TER     144      LYS D 317
HETATM  145 MN1  OEC     1     -24.992 -35.516 203.852  1.00 22.62      OECXMn2+
HETATM  146 MN2  OEC     1     -27.405 -35.221 205.155  1.00 22.88      OECXMn2+
HETATM  147 MN3  OEC     1     -27.295 -33.339 203.143  1.00 23.49      OECXMn2+
HETATM  148 MN4  OEC     1     -27.543 -33.148 200.413  1.00 26.26      OECXMn2+
HETATM  149 CA1  OEC     1     -27.813 -36.526 202.092  1.00 24.57      OECXCa2+
HETATM  150  O1  OEC     1     -26.541 -36.443 204.109  1.00 22.48      OECX O1-
HETATM  151  O2  OEC     1     -28.395 -34.681 203.752  1.00 25.22      OECX O1-
HETATM  152  O3  OEC     1     -26.093 -34.094 204.475  1.00 23.27      OECX O1-
HETATM  153  O4  OEC     1     -28.434 -32.682 201.902  1.00 26.62      OECX O1-
HETATM  154  O5  OEC     1     -26.647 -34.318 201.804  1.00 24.13      OECX O1-
HETATM  155 CL   CL     79     -22.021 -30.709 198.766  1.00 24.70      CLANCl1-
HETATM  156  O   HOH 0  14     -25.692 -37.978 196.829  1.00 20.07      WATR O
HETATM  157  H1  HOH 0  14     -24.841 -37.949 196.360  1.00  0.00      WATR H
HETATM  158  H2  HOH 0  14     -25.531 -38.407 197.704  1.00  0.00      WATR H
HETATM  159  O   HOH 0  49     -30.497 -28.546 205.560  1.00 24.15      WATR O
HETATM  160  H1  HOH 0  49     -30.688 -27.750 205.021  1.00  0.00      WATR H
HETATM  161  H2  HOH 0  49     -29.833 -28.999 204.988  1.00  0.00      WATR H
HETATM  162  O   HOH 0  65     -27.313 -35.912 197.288  1.00 31.68      WATR O
HETATM  163  H1  HOH 0  65     -28.134 -36.130 196.817  1.00  0.00      WATR H
HETATM  164  H2  HOH 0  65     -26.644 -36.595 197.008  1.00  0.00      WATR H
HETATM  165  O   HOH 0  67     -25.922 -29.291 198.016  1.00 25.08      WATR O
HETATM  166  H1  HOH 0  67     -25.747 -30.253 198.099  1.00  0.00      WATR H
HETATM  167  H2  HOH 0  67     -26.444 -29.003 198.822  1.00  0.00      WATR H
HETATM  168  O   HOH 0  68     -24.840 -31.885 197.917  1.00 30.71      WATR O
HETATM  169  H1  HOH 0  68     -24.102 -31.673 198.525  1.00  0.00      WATR H
HETATM  170  H2  HOH 0  68     -24.405 -31.815 197.039  1.00  0.00      WATR H
HETATM  171  O   HOH 0  76     -30.393 -30.933 201.791  1.00 23.89      WATR O
HETATM  172  H1  HOH 0  76     -29.924 -30.256 201.217  1.00  0.00      WATR H
HETATM  173  H2  HOH 0  76     -29.730 -31.661 201.769  1.00  0.00      WATR H
HETATM  174  O   HOH 0  77     -28.101 -38.923 202.143  1.00 27.39      WATR O
HETATM  175  H1  HOH 0  77     -28.046 -39.474 201.325  1.00  0.00      WATR H
HETATM  176  H2  HOH 0  77     -28.905 -39.195 202.627  1.00  0.00      WATR H
HETATM  177  O   HOH 0  78     -27.466 -37.094 199.751  1.00 26.05      WATR O
HETATM  178  H1  HOH 0  78     -26.769 -37.754 199.553  1.00  0.00      WATR H
HETATM  179  H2  HOH 0  78     -27.471 -36.491 198.971  1.00  0.00      WATR H
HETATM  180  O   HOH 0  79     -25.641 -39.189 199.248  1.00 25.50      WATR O
HETATM  181  H1  HOH 0  79     -25.314 -38.948 200.148  1.00  0.00      WATR H
HETATM  182  H2  HOH 0  79     -26.473 -39.705 199.431  1.00  0.00      WATR H
HETATM  183  O   HOH 0 124     -26.330 -33.893 198.925  1.00 29.00      WATR O
HETATM  184  H2  HOH 0 124     -25.820 -33.150 198.494  1.00  0.00      WATR H
HETATM  185  H1  HOH 0 124     -26.822 -34.380 198.226  1.00  0.00      WATR H
HETATM  186  O   HOH 0 125     -28.329 -32.012 199.336  1.00 22.35      WATR O
HETATM  187  H2  HOH 0 125     -28.321 -31.061 199.658  1.00  0.00      WATR H
HETATM  188  O   HOH 0 539     -28.876 -29.749 203.761  1.00 24.55      WATR O
HETATM  189  H1  HOH 0 539     -29.513 -30.162 203.132  1.00  0.00      WATR H
HETATM  190  H2  HOH 0 539     -28.355 -30.501 204.098  1.00  0.00      WATR H
ENDMDL
MODEL        2
ATOM      1  CB  ASP A  61     -28.766 -27.428 201.577  1.00 21.80      ACHN C
ATOM      2  CG  ASP A  61     -28.128 -28.467 200.629  1.00 22.68      ACHN C
ATOM      3  OD1 ASP A  61     -28.797 -29.529 200.330  1.00 23.26      ACHN O
ATOM      4  OD2 ASP A  61     -26.974 -28.248 200.205  1.00 24.86      ACHN O1-
ATOM      5 1HB  ASP A  61     -28.203 -26.495 201.530  1.00  0.00      ACHN H
ATOM      6 2HB  ASP A  61     -28.693 -27.839 202.588  1.00  0.00      ACHN H
ATOM      7  CB  TYR A 161     -31.550 -41.596 195.847  1.00 21.73      ACHN C
ATOM      8  CG  TYR A 161     -30.462 -41.283 196.842  1.00 21.81      ACHN C
ATOM      9  CD1 TYR A 161     -29.927 -42.320 197.612  1.00 22.39      ACHN C
ATOM     10  CD2 TYR A 161     -30.026 -39.981 197.093  1.00 21.12      ACHN C
ATOM     11  CE1 TYR A 161     -29.047 -42.071 198.656  1.00 21.37      ACHN C
ATOM     12  CE2 TYR A 161     -29.098 -39.713 198.095  1.00 20.88      ACHN C
ATOM     13  CZ  TYR A 161     -28.619 -40.753 198.917  1.00 22.23      ACHN C
ATOM     14  OH  TYR A 161     -27.788 -40.492 199.932  1.00 22.40      ACHN O
ATOM     15 1HB  TYR A 161     -31.309 -42.531 195.320  1.00  0.00      ACHN H
ATOM     16 2HB  TYR A 161     -31.642 -40.828 195.078  1.00  0.00      ACHN H
ATOM     17  HD1 TYR A 161     -30.193 -43.347 197.362  1.00  0.00      ACHN H
ATOM     18  HD2 TYR A 161     -30.434 -39.167 196.504  1.00  0.00      ACHN H
ATOM     19  HE1 TYR A 161     -28.666 -42.889 199.258  1.00  0.00      ACHN H
ATOM     20  HE2 TYR A 161     -28.743 -38.704 198.278  1.00  0.00      ACHN H
ATOM     21  HH  TYR A 161     -27.032 -41.562 200.363  1.00  0.00           H
ATOM     22  CB  ASP A 170     -30.659 -35.906 198.920  1.00 21.68      ACHN C
ATOM     23  CG  ASP A 170     -29.805 -35.287 200.054  1.00 22.58      ACHN C
ATOM     24  OD1 ASP A 170     -29.895 -35.832 201.178  1.00 23.88      ACHN O
ATOM     25  OD2 ASP A 170     -28.981 -34.356 199.743  1.00 23.14      ACHN O1-
ATOM     26 1HB  ASP A 170     -31.652 -36.142 199.316  1.00  0.00      ACHN H
ATOM     27 2HB  ASP A 170     -30.173 -36.863 198.704  1.00  0.00      ACHN H
ATOM     28  CB  ASN A 181     -22.194 -32.079 193.550  1.00 18.23      ACHN C
ATOM     29  CG  ASN A 181     -22.399 -31.541 194.982  1.00 19.80      ACHN C
ATOM     30  OD1 ASN A 181     -23.524 -31.549 195.472  1.00 22.15      ACHN O
ATOM     31  ND2 ASN A 181     -21.311 -31.043 195.608  1.00 19.12      ACHN N
ATOM     32 1HB  ASN A 181     -21.644 -31.349 192.948  1.00  0.00      ACHN H
ATOM     33 2HB  ASN A 181     -23.198 -32.187 193.140  1.00  0.00      ACHN H
ATOM     34 1HD2 ASN A 181     -21.397 -30.853 196.611  1.00  0.00      ACHN H
ATOM     35 2HD2 ASN A 181     -20.399 -31.090 195.160  1.00  0.00      ACHN H
ATOM     36  CB  GLU A 189     -23.566 -40.573 202.353  1.00 21.61      ACHN C
ATOM     37  CG  GLU A 189     -23.342 -39.135 202.851  1.00 23.95      ACHN C
ATOM     38  CD  GLU A 189     -24.365 -38.069 202.487  1.00 24.58      ACHN C
ATOM     39  OE1 GLU A 189     -25.385 -38.289 201.800  1.00 26.37      ACHN O
ATOM     40  OE2 GLU A 189     -24.056 -36.914 202.965  1.00 25.15      ACHN O1-
ATOM     41 1HB  GLU A 189     -23.690 -40.605 201.265  1.00  0.00      ACHN H
ATOM     42 2HB  GLU A 189     -24.486 -40.976 202.794  1.00  0.00      ACHN H
ATOM     43 1HG  GLU A 189     -23.285 -39.110 203.944  1.00  0.00      ACHN H
ATOM     44 2HG  GLU A 189     -22.385 -38.716 202.526  1.00  0.00      ACHN H
ATOM     45  ND1 HIS A 190     -25.913 -44.419 201.386  1.00 23.25      ACHN N
ATOM     46  CG  HIS A 190     -24.930 -44.103 200.466  1.00 20.61      ACHN C
ATOM     47  CB  HIS A 190     -23.761 -45.005 200.201  1.00 20.96      ACHN C
ATOM     48  NE2 HIS A 190     -26.407 -42.454 200.633  1.00 22.36      ACHN N
ATOM     49  CD2 HIS A 190     -25.263 -42.863 199.994  1.00 20.10      ACHN C
ATOM     50  CE1 HIS A 190     -26.782 -43.412 201.470  1.00 22.60      ACHN C
ATOM     51  HD1 HIS A 190     -25.962 -45.335 201.862  1.00  0.00      ACHN H
ATOM     52 1HB  HIS A 190     -23.317 -44.734 199.240  1.00  0.00      ACHN H
ATOM     53 2HB  HIS A 190     -24.108 -46.039 200.144  1.00  0.00      ACHN H
ATOM     54  HD2 HIS A 190     -24.782 -42.234 199.271  1.00  0.00      ACHN H
ATOM     55  HE1 HIS A 190     -27.658 -43.392 202.096  1.00  0.00      ACHN H
ATOM     56  CB  ASN A 298     -23.805 -48.259 203.133  1.00 22.17      ACHN C
ATOM     57  CG  ASN A 298     -24.903 -47.194 203.133  1.00 22.56      ACHN C
ATOM     58  OD1 ASN A 298     -25.521 -46.904 202.089  1.00 24.08      ACHN O
ATOM     59  ND2 ASN A 298     -25.197 -46.616 204.290  1.00 23.62      ACHN N
ATOM     60 1HB  ASN A 298     -23.626 -48.636 204.138  1.00  0.00      ACHN H
ATOM     61 2HB  ASN A 298     -22.873 -47.804 202.797  1.00  0.00      ACHN H
ATOM     62 1HD2 ASN A 298     -25.700 -45.714 204.301  1.00  0.00      ACHN H
ATOM     63 2HD2 ASN A 298     -24.596 -46.705 205.118  1.00  0.00      ACHN H
ATOM     64  ND1 HIS A 332     -21.275 -33.839 203.786  1.00 19.15      ACHN N
ATOM     65  CG  HIS A 332     -21.609 -33.400 202.516  1.00 20.35      ACHN C
ATOM     66  CB  HIS A 332     -20.682 -32.676 201.607  1.00 20.37      ACHN C
ATOM     67  NE2 HIS A 332     -23.375 -34.345 203.509  1.00 20.03      ACHN N
ATOM     68  CD2 HIS A 332     -22.928 -33.728 202.356  1.00 19.86      ACHN C
ATOM     69  CE1 HIS A 332     -22.351 -34.390 204.355  1.00 22.82      ACHN C
ATOM     70  HD1 HIS A 332     -20.386 -33.716 204.283  1.00  0.00      ACHN H
ATOM     71 1HB  HIS A 332     -21.227 -32.454 200.684  1.00  0.00      ACHN H
ATOM     72 2HB  HIS A 332     -19.827 -33.305 201.341  1.00  0.00      ACHN H
ATOM     73  HD2 HIS A 332     -23.565 -33.557 201.504  1.00  0.00      ACHN H
ATOM     74  HE1 HIS A 332     -22.373 -34.843 205.332  1.00  0.00      ACHN H
ATOM     75  CB  GLU A 333     -24.224 -29.610 202.855  1.00 21.00      ACHN C
ATOM     76  CG  GLU A 333     -24.727 -30.228 201.542  1.00 21.57      ACHN C
ATOM     77  CD  GLU A 333     -25.695 -31.379 201.733  1.00 21.75      ACHN C
ATOM     78  OE1 GLU A 333     -26.019 -31.803 202.879  1.00 24.22      ACHN O
ATOM     79  OE2 GLU A 333     -26.126 -31.890 200.634  1.00 22.07      ACHN O1-
ATOM     80 1HB  GLU A 333     -24.078 -30.404 203.583  1.00  0.00      ACHN H
ATOM     81 2HB  GLU A 333     -24.993 -28.944 203.253  1.00  0.00      ACHN H
ATOM     82 1HG  GLU A 333     -25.268 -29.494 200.933  1.00  0.00      ACHN H
ATOM     83 2HG  GLU A 333     -23.939 -30.618 200.887  1.00  0.00      ACHN H
ATOM     84  CB  ASP A 342     -24.424 -36.716 208.091  1.00 21.99      ACHN C
ATOM     85  CG  ASP A 342     -25.071 -36.112 206.833  1.00 22.35      ACHN C
ATOM     86  OD1 ASP A 342     -26.313 -35.809 206.806  1.00 20.72      ACHN O
ATOM     87  OD2 ASP A 342     -24.287 -35.907 205.865  1.00 23.49      ACHN O1-
ATOM     88 1HB  ASP A 342     -23.705 -35.975 208.459  1.00  0.00      ACHN H
ATOM     89 2HB  ASP A 342     -23.827 -37.575 207.785  1.00  0.00      ACHN H
ATOM     90  CA  ALA A 344     -29.940 -38.418 206.103  1.00 24.73      ACHN C
ATOM     91  C   ALA A 344     -29.324 -37.360 205.208  1.00 25.09      ACHN C
ATOM     92  O   ALA A 344     -28.675 -36.443 205.836  1.00  0.00      ACHN O
ATOM     93  CB  ALA A 344     -31.371 -38.030 206.419  1.00 24.24      ACHN C
ATOM     94  OXT ALA A 344     -29.463 -37.451 203.969  1.00  0.00      ACHN O1-
ATOM     95  HA  ALA A 344     -29.869 -39.372 205.580  1.00  0.00      ACHN H
ATOM     96 1HB  ALA A 344     -31.861 -38.773 207.054  1.00  0.00      ACHN H
ATOM     97 2HB  ALA A 344     -31.381 -37.052 206.910  1.00  0.00      ACHN H
ATOM     98 3HB  ALA A 344     -31.946 -37.956 205.494  1.00  0.00      ACHN H
TER      99      ALA A 344
ATOM    100  CB  GLU C 354     -29.943 -32.103 207.823  1.00 22.38      CCHN C
ATOM    101  CG  GLU C 354     -28.839 -31.533 206.898  1.00 21.52      CCHN C
ATOM    102  CD  GLU C 354     -28.293 -32.561 205.915  1.00 22.76      CCHN C
ATOM    103  OE1 GLU C 354     -28.126 -33.760 206.320  1.00 22.57      CCHN O
ATOM    104  OE2 GLU C 354     -28.007 -32.163 204.739  1.00 23.15      CCHN O1-
ATOM    105 1HB  GLU C 354     -29.520 -32.540 208.731  1.00  0.00      CCHN H
ATOM    106 2HB  GLU C 354     -30.451 -32.915 207.286  1.00  0.00      CCHN H
ATOM    107 1HG  GLU C 354     -29.178 -30.682 206.307  1.00  0.00      CCHN H
ATOM    108 2HG  GLU C 354     -27.996 -31.166 207.499  1.00  0.00      CCHN H
ATOM    109  CB  ARG C 357     -35.915 -33.039 205.110  1.00 22.16      CCHN C
ATOM    110  CG  ARG C 357     -35.133 -34.181 205.780  1.00 22.66      CCHN C
ATOM    111  CD  ARG C 357     -34.180 -34.923 204.846  1.00 23.36      CCHN C
ATOM    112  NE  ARG C 357     -33.128 -34.084 204.288  1.00 23.04      CCHN N
ATOM    113  CZ  ARG C 357     -32.039 -34.557 203.657  1.00 27.46      CCHN C
ATOM    114  NH1 ARG C 357     -31.813 -35.871 203.604  1.00 26.40      CCHN N
ATOM    115  NH2 ARG C 357     -31.180 -33.705 203.092  1.00 23.92      CCHN N1+
ATOM    116 1HB  ARG C 357     -36.422 -33.413 204.213  1.00  0.00      CCHN H
ATOM    117 2HB  ARG C 357     -35.262 -32.232 204.797  1.00  0.00      CCHN H
ATOM    118 1HG  ARG C 357     -34.580 -33.839 206.659  1.00  0.00      CCHN H
ATOM    119 2HG  ARG C 357     -35.808 -34.967 206.118  1.00  0.00      CCHN H
ATOM    120 1HD  ARG C 357     -33.702 -35.723 205.415  1.00  0.00      CCHN H
ATOM    121 2HD  ARG C 357     -34.761 -35.389 204.045  1.00  0.00      CCHN H
ATOM    122  HE  ARG C 357     -33.383 -33.123 204.028  1.00  0.00      CCHN H
ATOM    123 1HH1 ARG C 357     -30.930 -36.234 203.260  1.00  0.00      CCHN H
ATOM    124 2HH1 ARG C 357     -32.552 -36.534 203.814  1.00  0.00      CCHN H
ATOM    125 1HH2 ARG C 357     -30.274 -34.027 202.761  1.00  0.00      CCHN H
ATOM    126 2HH2 ARG C 357     -31.311 -32.703 203.170  1.00  0.00      CCHN H
TER     127      ARG C 357
ATOM    128  CB  LYS D 317     -20.530 -27.376 195.901  1.00 18.63      DCHN C
ATOM    129  CG  LYS D 317     -21.440 -26.277 196.482  1.00 20.07      DCHN C
ATOM    130  CD  LYS D 317     -22.923 -26.391 196.113  1.00 19.19      DCHN C
ATOM    131  CE  LYS D 317     -23.619 -27.703 196.453  1.00 21.04      DCHN C
ATOM    132  NZ  LYS D 317     -23.637 -28.015 197.918  1.00 24.18      DCHN N1+
ATOM    133 1HB  LYS D 317     -20.748 -27.576 194.847  1.00  0.00      DCHN H
ATOM    134 2HB  LYS D 317     -20.690 -28.326 196.425  1.00  0.00      DCHN H
ATOM    135 1HG  LYS D 317     -21.330 -26.254 197.571  1.00  0.00      DCHN H
ATOM    136 2HG  LYS D 317     -21.121 -25.289 196.148  1.00  0.00      DCHN H
ATOM    137 1HD  LYS D 317     -23.457 -25.565 196.599  1.00  0.00      DCHN H
ATOM    138 2HD  LYS D 317     -23.049 -26.235 195.032  1.00  0.00      DCHN H
ATOM    139 1HE  LYS D 317     -24.667 -27.671 196.143  1.00  0.00      DCHN H
ATOM    140 2HE  LYS D 317     -23.160 -28.565 195.959  1.00  0.00      DCHN H
ATOM    141 1HZ  LYS D 317     -24.581 -28.506 198.106  1.00  0.00      DCHN H
ATOM    142 2HZ  LYS D 317     -22.919 -28.705 198.195  1.00  0.00      DCHN H
ATOM    143 3HZ  LYS D 317     -23.524 -27.162 198.510  1.00  0.00      DCHN H
TER     144      LYS D 317
HETATM  145 MN1  OEC     1     -24.963 -35.504 203.873  1.00 22.62      OECXMn2+
HETATM  146 MN2  OEC     1     -27.388 -35.210 205.151  1.00 22.88      OECXMn2+
HETATM  147 MN3  OEC     1     -27.340 -33.289 203.161  1.00 23.49      OECXMn2+
HETATM  148 MN4  OEC     1     -27.440 -33.244 200.433  1.00 26.26      OECXMn2+
HETATM  149 CA1  OEC     1     -27.769 -36.580 202.105  1.00 24.57      OECXCa2+
HETATM  150  O1  OEC     1     -26.522 -36.431 204.116  1.00 22.48      OECX O1-
HETATM  151  O2  OEC     1     -28.395 -34.669 203.756  1.00 25.22      OECX O1-
HETATM  152  O3  OEC     1     -26.087 -34.083 204.460  1.00 23.27      OECX O1-
HETATM  153  O4  OEC     1     -28.429 -32.645 201.931  1.00 26.62      OECX O1-
HETATM  154  O5  OEC     1     -26.706 -34.293 201.752  1.00 24.13      OECX O1-
HETATM  155 CL   CL     79     -22.193 -30.739 198.817  1.00 24.70      CLANCl1-
HETATM  156  O   HOH 0  14     -25.691 -37.971 196.832  1.00 20.07      WATR O
HETATM  157  H1  HOH 0  14     -24.841 -37.920 196.362  1.00  0.00      WATR H
HETATM  158  H2  HOH 0  14     -25.516 -38.390 197.707  1.00  0.00      WATR H
HETATM  159  O   HOH 0  49     -30.511 -28.540 205.567  1.00 24.15      WATR O
HETATM  160  H1  HOH 0  49     -30.703 -27.740 205.033  1.00  0.00      WATR H
HETATM  161  H2  HOH 0  49     -29.842 -28.984 204.996  1.00  0.00      WATR H
HETATM  162  O   HOH 0  65     -27.407 -35.973 197.298  1.00 31.68      WATR O
HETATM  163  H1  HOH 0  65     -28.196 -36.265 196.808  1.00  0.00      WATR H
HETATM  164  H2  HOH 0  65     -26.681 -36.593 197.020  1.00  0.00      WATR H
HETATM  165  O   HOH 0  67     -25.954 -29.221 197.944  1.00 25.08      WATR O
HETATM  166  H1  HOH 0  67     -25.844 -30.206 197.866  1.00  0.00      WATR H
HETATM  167  H2  HOH 0  67     -26.439 -29.026 198.784  1.00  0.00      WATR H
HETATM  168  O   HOH 0  68     -25.437 -31.835 197.456  1.00 30.71      WATR O
HETATM  169  H1  HOH 0  68     -25.652 -32.474 198.167  1.00  0.00      WATR H
HETATM  170  H2  HOH 0  68     -24.467 -31.757 197.418  1.00  0.00      WATR H
HETATM  171  O   HOH 0  76     -30.408 -30.946 201.797  1.00 23.89      WATR O
HETATM  172  H1  HOH 0  76     -29.932 -30.262 201.240  1.00  0.00      WATR H
HETATM  173  H2  HOH 0  76     -29.729 -31.663 201.817  1.00  0.00      WATR H
HETATM  174  O   HOH 0  77     -28.082 -38.965 202.155  1.00 27.39      WATR O
HETATM  175  H1  HOH 0  77     -28.032 -39.504 201.327  1.00  0.00      WATR H
HETATM  176  H2  HOH 0  77     -28.891 -39.239 202.631  1.00  0.00      WATR H
HETATM  177  O   HOH 0  78     -27.465 -37.086 199.756  1.00 26.05      WATR O
HETATM  178  H1  HOH 0  78     -26.766 -37.744 199.557  1.00  0.00      WATR H
HETATM  179  H2  HOH 0  78     -27.479 -36.504 198.957  1.00  0.00      WATR H
HETATM  180  O   HOH 0  79     -25.636 -39.181 199.267  1.00 25.50      WATR O
HETATM  181  H1  HOH 0  79     -25.312 -38.939 200.167  1.00  0.00      WATR H
HETATM  182  H2  HOH 0  79     -26.468 -39.699 199.444  1.00  0.00      WATR H
HETATM  183  O   HOH 0 124     -26.445 -33.914 199.081  1.00 29.00      WATR O
HETATM  184  H1  HOH 0 124     -26.970 -34.361 198.385  1.00  0.00      WATR H
HETATM  185  O   HOH 0 125     -28.277 -31.810 199.231  1.00 22.35      WATR O
HETATM  186  H1  HOH 0 125     -29.129 -32.049 198.824  1.00  0.00      WATR H
HETATM  187  H2  HOH 0 125     -28.356 -30.863 199.630  1.00  0.00      WATR H
HETATM  188  O   HOH 0 539     -28.895 -29.734 203.761  1.00 24.55      WATR O
HETATM  189  H1  HOH 0 539     -29.542 -30.157 203.151  1.00  0.00      WATR H
HETATM  190  H2  HOH 0 539     -28.357 -30.477 204.089  1.00  0.00      WATR H
ENDMDL
MODEL        3
ATOM      1  CB  ASP A  61     -28.761 -27.425 201.560  1.00 21.80      ACHN C
ATOM      2  CG  ASP A  61     -28.133 -28.468 200.609  1.00 22.68      ACHN C
ATOM      3  OD1 ASP A  61     -28.803 -29.541 200.337  1.00 23.26      ACHN O
ATOM      4  OD2 ASP A  61     -26.992 -28.253 200.150  1.00 24.86      ACHN O1-
ATOM      5 1HB  ASP A  61     -28.202 -26.490 201.499  1.00  0.00      ACHN H
ATOM      6 2HB  ASP A  61     -28.671 -27.826 202.573  1.00  0.00      ACHN H
ATOM      7  CB  TYR A 161     -31.550 -41.596 195.848  1.00 21.73      ACHN C
ATOM      8  CG  TYR A 161     -30.464 -41.277 196.843  1.00 21.81      ACHN C
ATOM      9  CD1 TYR A 161     -29.927 -42.309 197.619  1.00 22.39      ACHN C
ATOM     10  CD2 TYR A 161     -30.027 -39.974 197.086  1.00 21.12      ACHN C
ATOM     11  CE1 TYR A 161     -29.044 -42.054 198.659  1.00 21.37      ACHN C
ATOM     12  CE2 TYR A 161     -29.096 -39.701 198.084  1.00 20.88      ACHN C
ATOM     13  CZ  TYR A 161     -28.611 -40.736 198.909  1.00 22.23      ACHN C
ATOM     14  OH  TYR A 161     -27.768 -40.471 199.915  1.00 22.40      ACHN O
ATOM     15 1HB  TYR A 161     -31.306 -42.531 195.325  1.00  0.00      ACHN H
ATOM     16 2HB  TYR A 161     -31.642 -40.831 195.077  1.00  0.00      ACHN H
ATOM     17  HD1 TYR A 161     -30.193 -43.336 197.375  1.00  0.00      ACHN H
ATOM     18  HD2 TYR A 161     -30.437 -39.164 196.492  1.00  0.00      ACHN H
ATOM     19  HE1 TYR A 161     -28.661 -42.870 199.263  1.00  0.00      ACHN H
ATOM     20  HE2 TYR A 161     -28.740 -38.691 198.257  1.00  0.00      ACHN H
ATOM     21  HH  TYR A 161     -27.010 -41.585 200.375  1.00  0.00           H
ATOM     22  CB  ASP A 170     -30.616 -35.884 198.928  1.00 21.68      ACHN C
ATOM     23  CG  ASP A 170     -29.758 -35.241 200.042  1.00 22.58      ACHN C
ATOM     24  OD1 ASP A 170     -29.852 -35.728 201.187  1.00 23.88      ACHN O
ATOM     25  OD2 ASP A 170     -28.908 -34.333 199.697  1.00 23.14      ACHN O1-
ATOM     26 1HB  ASP A 170     -31.597 -36.130 199.346  1.00  0.00      ACHN H
ATOM     27 2HB  ASP A 170     -30.121 -36.837 198.712  1.00  0.00      ACHN H
ATOM     28  CB  ASN A 181     -22.211 -32.088 193.549  1.00 18.23      ACHN C
ATOM     29  CG  ASN A 181     -22.480 -31.596 194.980  1.00 19.80      ACHN C
ATOM     30  OD1 ASN A 181     -23.631 -31.662 195.435  1.00 22.15      ACHN O
ATOM     31  ND2 ASN A 181     -21.433 -31.089 195.646  1.00 19.12      ACHN N
ATOM     32 1HB  ASN A 181     -21.641 -31.338 192.993  1.00  0.00      ACHN H
ATOM     33 2HB  ASN A 181     -23.191 -32.192 193.088  1.00  0.00      ACHN H
ATOM     34 1HD2 ASN A 181     -21.536 -30.878 196.643  1.00  0.00      ACHN H
ATOM     35 2HD2 ASN A 181     -20.514 -31.071 195.209  1.00  0.00      ACHN H
ATOM     36  CB  GLU A 189     -23.568 -40.577 202.350  1.00 21.61      ACHN C
ATOM     37  CG  GLU A 189     -23.346 -39.139 202.846  1.00 23.95      ACHN C
ATOM     38  CD  GLU A 189     -24.367 -38.076 202.480  1.00 24.58      ACHN C
ATOM     39  OE1 GLU A 189     -25.395 -38.288 201.804  1.00 26.37      ACHN O
ATOM     40  OE2 GLU A 189     -24.048 -36.914 202.945  1.00 25.15      ACHN O1-
ATOM     41 1HB  GLU A 189     -23.688 -40.612 201.262  1.00  0.00      ACHN H
ATOM     42 2HB  GLU A 189     -24.486 -40.983 202.790  1.00  0.00      ACHN H
ATOM     43 1HG  GLU A 189     -23.293 -39.113 203.940  1.00  0.00      ACHN H
ATOM     44 2HG  GLU A 189     -22.388 -38.720 202.526  1.00  0.00      ACHN H
ATOM     45  ND1 HIS A 190     -25.909 -44.429 201.389  1.00 23.25      ACHN N
ATOM     46  CG  HIS A 190     -24.928 -44.111 200.467  1.00 20.61      ACHN C
ATOM     47  CB  HIS A 190     -23.759 -45.009 200.200  1.00 20.96      ACHN C
ATOM     48  NE2 HIS A 190     -26.405 -42.466 200.638  1.00 22.36      ACHN N
ATOM     49  CD2 HIS A 190     -25.263 -42.872 199.994  1.00 20.10      ACHN C
ATOM     50  CE1 HIS A 190     -26.779 -43.425 201.476  1.00 22.60      ACHN C
ATOM     51  HD1 HIS A 190     -25.951 -45.350 201.865  1.00  0.00      ACHN H
ATOM     52 1HB  HIS A 190     -23.315 -44.738 199.239  1.00  0.00      ACHN H
ATOM     53 2HB  HIS A 190     -24.103 -46.044 200.145  1.00  0.00      ACHN H
ATOM     54  HD2 HIS A 190     -24.785 -42.246 199.266  1.00  0.00      ACHN H
ATOM     55  HE1 HIS A 190     -27.653 -43.407 202.103  1.00  0.00      ACHN H
ATOM     56  CB  ASN A 298     -23.804 -48.261 203.133  1.00 22.17      ACHN C
ATOM     57  CG  ASN A 298     -24.899 -47.194 203.135  1.00 22.56      ACHN C
ATOM     58  OD1 ASN A 298     -25.514 -46.897 202.088  1.00 24.08      ACHN O
ATOM     59  ND2 ASN A 298     -25.198 -46.621 204.292  1.00 23.62      ACHN N
ATOM     60 1HB  ASN A 298     -23.626 -48.638 204.138  1.00  0.00      ACHN H
ATOM     61 2HB  ASN A 298     -22.871 -47.806 202.799  1.00  0.00      ACHN H
ATOM     62 1HD2 ASN A 298     -25.704 -45.721 204.305  1.00  0.00      ACHN H
ATOM     63 2HD2 ASN A 298     -24.602 -46.714 205.122  1.00  0.00      ACHN H
ATOM     64  ND1 HIS A 332     -21.257 -33.831 203.805  1.00 19.15      ACHN N
ATOM     65  CG  HIS A 332     -21.593 -33.409 202.531  1.00 20.35      ACHN C
ATOM     66  CB  HIS A 332     -20.676 -32.681 201.615  1.00 20.37      ACHN C
ATOM     67  NE2 HIS A 332     -23.348 -34.368 203.531  1.00 20.03      ACHN N
ATOM     68  CD2 HIS A 332     -22.907 -33.757 202.373  1.00 19.86      ACHN C
ATOM     69  CE1 HIS A 332     -22.324 -34.392 204.378  1.00 22.82      ACHN C
ATOM     70  HD1 HIS A 332     -20.367 -33.705 204.302  1.00  0.00      ACHN H
ATOM     71 1HB  HIS A 332     -21.227 -32.471 200.694  1.00  0.00      ACHN H
ATOM     72 2HB  HIS A 332     -19.818 -33.306 201.347  1.00  0.00      ACHN H
ATOM     73  HD2 HIS A 332     -23.548 -33.605 201.520  1.00  0.00      ACHN H
ATOM     74  HE1 HIS A 332     -22.336 -34.838 205.359  1.00  0.00      ACHN H
ATOM     75  CB  GLU A 333     -24.225 -29.604 202.866  1.00 21.00      ACHN C
ATOM     76  CG  GLU A 333     -24.737 -30.216 201.556  1.00 21.57      ACHN C
ATOM     77  CD  GLU A 333     -25.704 -31.364 201.755  1.00 21.75      ACHN C
ATOM     78  OE1 GLU A 333     -26.020 -31.796 202.895  1.00 24.22      ACHN O
ATOM     79  OE2 GLU A 333     -26.156 -31.869 200.655  1.00 22.07      ACHN O1-
ATOM     80 1HB  GLU A 333     -24.077 -30.399 203.591  1.00  0.00      ACHN H
ATOM     81 2HB  GLU A 333     -24.989 -28.934 203.267  1.00  0.00      ACHN H
ATOM     82 1HG  GLU A 333     -25.278 -29.480 200.949  1.00  0.00      ACHN H
ATOM     83 2HG  GLU A 333     -23.949 -30.611 200.907  1.00  0.00      ACHN H
ATOM     84  CB  ASP A 342     -24.419 -36.718 208.094  1.00 21.99      ACHN C
ATOM     85  CG  ASP A 342     -25.055 -36.111 206.837  1.00 22.35      ACHN C
ATOM     86  OD1 ASP A 342     -26.298 -35.796 206.803  1.00 20.72      ACHN O
ATOM     87  OD2 ASP A 342     -24.275 -35.905 205.865  1.00 23.49      ACHN O1-
ATOM     88 1HB  ASP A 342     -23.698 -35.980 208.465  1.00  0.00      ACHN H
ATOM     89 2HB  ASP A 342     -23.823 -37.577 207.789  1.00  0.00      ACHN H
ATOM     90  CA  ALA A 344     -29.936 -38.405 206.102  1.00 24.73      ACHN C
ATOM     91  C   ALA A 344     -29.309 -37.347 205.217  1.00 25.09      ACHN C
ATOM     92  O   ALA A 344     -28.641 -36.444 205.852  1.00  0.00      ACHN O
ATOM     93  CB  ALA A 344     -31.368 -38.017 206.416  1.00 24.24      ACHN C
ATOM     94  OXT ALA A 344     -29.446 -37.415 203.977  1.00  0.00      ACHN O1-
ATOM     95  HA  ALA A 344     -29.868 -39.356 205.572  1.00  0.00      ACHN H
ATOM     96 1HB  ALA A 344     -31.855 -38.766 207.046  1.00  0.00      ACHN H
ATOM     97 2HB  ALA A 344     -31.380 -37.043 206.915  1.00  0.00      ACHN H
ATOM     98 3HB  ALA A 344     -31.943 -37.940 205.492  1.00  0.00      ACHN H
TER      99      ALA A 344
ATOM    100  CB  GLU C 354     -29.940 -32.100 207.819  1.00 22.38      CCHN C
ATOM    101  CG  GLU C 354     -28.886 -31.535 206.836  1.00 21.52      CCHN C
ATOM    102  CD  GLU C 354     -28.308 -32.580 205.894  1.00 22.76      CCHN C
ATOM    103  OE1 GLU C 354     -28.116 -33.765 206.316  1.00 22.57      CCHN O
ATOM    104  OE2 GLU C 354     -28.016 -32.201 204.705  1.00 23.15      CCHN O1-
ATOM    105 1HB  GLU C 354     -29.475 -32.497 208.725  1.00  0.00      CCHN H
ATOM    106 2HB  GLU C 354     -30.451 -32.939 207.328  1.00  0.00      CCHN H
ATOM    107 1HG  GLU C 354     -29.280 -30.735 206.206  1.00  0.00      CCHN H
ATOM    108 2HG  GLU C 354     -28.047 -31.093 207.391  1.00  0.00      CCHN H
ATOM    109  CB  ARG C 357     -35.918 -33.042 205.112  1.00 22.16      CCHN C
ATOM    110  CG  ARG C 357     -35.140 -34.179 205.792  1.00 22.66      CCHN C
ATOM    111  CD  ARG C 357     -34.196 -34.932 204.862  1.00 23.36      CCHN C
ATOM    112  NE  ARG C 357     -33.163 -34.089 204.272  1.00 23.04      CCHN N
ATOM    113  CZ  ARG C 357     -32.074 -34.553 203.649  1.00 27.46      CCHN C
ATOM    114  NH1 ARG C 357     -31.840 -35.868 203.597  1.00 26.40      CCHN N
ATOM    115  NH2 ARG C 357     -31.209 -33.700 203.089  1.00 23.92      CCHN N1+
ATOM    116 1HB  ARG C 357     -36.426 -33.421 204.218  1.00  0.00      CCHN H
ATOM    117 2HB  ARG C 357     -35.264 -32.236 204.796  1.00  0.00      CCHN H
ATOM    118 1HG  ARG C 357     -34.584 -33.832 206.667  1.00  0.00      CCHN H
ATOM    119 2HG  ARG C 357     -35.816 -34.961 206.138  1.00  0.00      CCHN H
ATOM    120 1HD  ARG C 357     -33.699 -35.718 205.434  1.00  0.00      CCHN H
ATOM    121 2HD  ARG C 357     -34.783 -35.412 204.075  1.00  0.00      CCHN H
ATOM    122  HE  ARG C 357     -33.424 -33.127 204.020  1.00  0.00      CCHN H
ATOM    123 1HH1 ARG C 357     -30.939 -36.234 203.311  1.00  0.00      CCHN H
ATOM    124 2HH1 ARG C 357     -32.579 -36.534 203.807  1.00  0.00      CCHN H
ATOM    125 1HH2 ARG C 357     -30.347 -34.040 202.677  1.00  0.00      CCHN H
ATOM    126 2HH2 ARG C 357     -31.348 -32.698 203.147  1.00  0.00      CCHN H
TER     127      ARG C 357
ATOM    128  CB  LYS D 317     -20.532 -27.369 195.903  1.00 18.63      DCHN C
ATOM    129  CG  LYS D 317     -21.432 -26.254 196.474  1.00 20.07      DCHN C
ATOM    130  CD  LYS D 317     -22.916 -26.331 196.098  1.00 19.19      DCHN C
ATOM    131  CE  LYS D 317     -23.647 -27.622 196.438  1.00 21.04      DCHN C
ATOM    132  NZ  LYS D 317     -23.640 -27.945 197.904  1.00 24.18      DCHN N1+
ATOM    133 1HB  LYS D 317     -20.750 -27.575 194.850  1.00  0.00      DCHN H
ATOM    134 2HB  LYS D 317     -20.696 -28.312 196.439  1.00  0.00      DCHN H
ATOM    135 1HG  LYS D 317     -21.324 -26.224 197.564  1.00  0.00      DCHN H
ATOM    136 2HG  LYS D 317     -21.095 -25.272 196.139  1.00  0.00      DCHN H
ATOM    137 1HD  LYS D 317     -23.430 -25.492 196.582  1.00  0.00      DCHN H
ATOM    138 2HD  LYS D 317     -23.037 -26.175 195.018  1.00  0.00      DCHN H
ATOM    139 1HE  LYS D 317     -24.700 -27.557 196.152  1.00  0.00      DCHN H
ATOM    140 2HE  LYS D 317     -23.222 -28.494 195.932  1.00  0.00      DCHN H
ATOM    141 1HZ  LYS D 317     -24.543 -28.474 198.112  1.00  0.00      DCHN H
ATOM    142 2HZ  LYS D 317     -22.879 -28.586 198.168  1.00  0.00      DCHN H
ATOM    143 3HZ  LYS D 317     -23.548 -27.088 198.503  1.00  0.00      DCHN H
TER     144      LYS D 317
HETATM  145 MN1  OEC     1     -24.925 -35.528 203.886  1.00 22.62      OECXMn2+
HETATM  146 MN2  OEC     1     -27.358 -35.233 205.175  1.00 22.88      OECXMn2+
HETATM  147 MN3  OEC     1     -27.319 -33.323 203.201  1.00 23.49      OECXMn2+
HETATM  148 MN4  OEC     1     -27.498 -33.193 200.487  1.00 26.26      OECXMn2+
HETATM  149 CA1  OEC     1     -27.767 -36.620 202.122  1.00 24.57      OECXCa2+
HETATM  150  O1  OEC     1     -26.496 -36.437 204.125  1.00 22.48      OECX O1-
HETATM  151  O2  OEC     1     -28.365 -34.686 203.756  1.00 25.22      OECX O1-
HETATM  152  O3  OEC     1     -26.076 -34.079 204.441  1.00 23.27      OECX O1-
HETATM  153  O4  OEC     1     -28.428 -32.660 201.906  1.00 26.62      OECX O1-
HETATM  154  O5  OEC     1     -26.713 -34.283 201.718  1.00 24.13      OECX O1-
HETATM  155 CL   CL     79     -22.197 -30.718 198.852  1.00 24.70      CLANCl1-
HETATM  156  O   HOH 0  14     -25.668 -37.892 196.831  1.00 20.07      WATR O
HETATM  157  H1  HOH 0  14     -24.839 -37.923 196.323  1.00  0.00      WATR H
HETATM  158  H2  HOH 0  14     -25.512 -38.361 197.686  1.00  0.00      WATR H
HETATM  159  O   HOH 0  49     -30.392 -28.578 205.523  1.00 24.15      WATR O
HETATM  160  H1  HOH 0  49     -30.654 -27.782 205.014  1.00  0.00      WATR H
HETATM  161  H2  HOH 0  49     -29.683 -28.943 204.950  1.00  0.00      WATR H
HETATM  162  O   HOH 0  65     -27.276 -35.856 197.317  1.00 31.68      WATR O
HETATM  163  H1  HOH 0  65     -28.061 -36.045 196.776  1.00  0.00      WATR H
HETATM  164  H2  HOH 0  65     -26.584 -36.522 197.034  1.00  0.00      WATR H
HETATM  165  O   HOH 0  67     -25.910 -29.331 197.975  1.00 25.08      WATR O
HETATM  166  H1  HOH 0  67     -25.704 -30.286 198.053  1.00  0.00      WATR H
HETATM  167  H2  HOH 0  67     -26.426 -29.065 198.783  1.00  0.00      WATR H
HETATM  168  O   HOH 0  68     -24.862 -31.940 197.903  1.00 30.71      WATR O
HETATM  169  H1  HOH 0  68     -24.099 -31.690 198.473  1.00  0.00      WATR H
HETATM  170  H2  HOH 0  68     -24.455 -31.904 197.007  1.00  0.00      WATR H
HETATM  171  O   HOH 0  76     -30.416 -30.937 201.829  1.00 23.89      WATR O
HETATM  172  H1  HOH 0  76     -29.949 -30.253 201.266  1.00  0.00      WATR H
HETATM  173  H2  HOH 0  76     -29.753 -31.661 201.817  1.00  0.00      WATR H
HETATM  174  O   HOH 0  77     -28.102 -38.983 202.127  1.00 27.39      WATR O
HETATM  175  H1  HOH 0  77     -28.026 -39.526 201.299  1.00  0.00      WATR H
HETATM  176  H2  HOH 0  77     -28.891 -39.306 202.607  1.00  0.00      WATR H
HETATM  177  O   HOH 0  78     -27.446 -37.042 199.761  1.00 26.05      WATR O
HETATM  178  H1  HOH 0  78     -26.784 -37.740 199.550  1.00  0.00      WATR H
HETATM  179  H2  HOH 0  78     -27.463 -36.476 198.953  1.00  0.00      WATR H
HETATM  180  O   HOH 0  79     -25.672 -39.132 199.234  1.00 25.50      WATR O
HETATM  181  H1  HOH 0  79     -25.313 -38.928 200.127  1.00  0.00      WATR H
HETATM  182  H2  HOH 0  79     -26.483 -39.691 199.419  1.00  0.00      WATR H
HETATM  183  O   HOH 0 124     -26.355 -33.852 198.946  1.00 29.00      WATR O
HETATM  184  H2  HOH 0 124     -25.799 -33.128 198.513  1.00  0.00      WATR H
HETATM  185  H1  HOH 0 124     -26.790 -34.393 198.245  1.00  0.00      WATR H
HETATM  186  O   HOH 0 125     -28.285 -31.777 199.255  1.00 22.35      WATR O
HETATM  187  H1  HOH 0 125     -29.125 -32.020 198.824  1.00  0.00      WATR H
HETATM  188  H2  HOH 0 125     -28.377 -30.809 199.653  1.00  0.00      WATR H
HETATM  189  O   HOH 0 539     -28.739 -29.728 203.680  1.00 24.55      WATR O
HETATM  190  H1  HOH 0 539     -29.451 -30.147 203.149  1.00  0.00      WATR H
HETATM  191  H2  HOH 0 539     -28.249 -30.480 204.055  1.00  0.00      WATR H
ENDMDL
MODEL        4
ATOM      1  CB  ASP A  61     -28.750 -27.359 201.566  1.00 21.80      ACHN C
ATOM      2  CG  ASP A  61     -28.107 -28.428 200.689  1.00 22.68      ACHN C
ATOM      3  OD1 ASP A  61     -28.858 -29.504 200.439  1.00 23.26      ACHN O
ATOM      4  OD2 ASP A  61     -26.974 -28.334 200.234  1.00 24.86      ACHN O
ATOM      5 1HB  ASP A  61     -28.207 -26.420 201.454  1.00  0.00      ACHN H
ATOM      6 2HB  ASP A  61     -28.642 -27.713 202.597  1.00  0.00      ACHN H
ATOM      7  HD1 ASP A  61     -28.392 -30.288 199.979  1.00  0.00           H
ATOM      8  CB  TYR A 161     -31.550 -41.597 195.848  1.00 21.73      ACHN C
ATOM      9  CG  TYR A 161     -30.464 -41.279 196.843  1.00 21.81      ACHN C
ATOM     10  CD1 TYR A 161     -29.926 -42.312 197.617  1.00 22.39      ACHN C
ATOM     11  CD2 TYR A 161     -30.027 -39.976 197.088  1.00 21.12      ACHN C
ATOM     12  CE1 TYR A 161     -29.044 -42.058 198.659  1.00 21.37      ACHN C
ATOM     13  CE2 TYR A 161     -29.098 -39.704 198.087  1.00 20.88      ACHN C
ATOM     14  CZ  TYR A 161     -28.613 -40.740 198.912  1.00 22.23      ACHN C
ATOM     15  OH  TYR A 161     -27.773 -40.475 199.920  1.00 22.40      ACHN O
ATOM     16 1HB  TYR A 161     -31.307 -42.532 195.324  1.00  0.00      ACHN H
ATOM     17 2HB  TYR A 161     -31.642 -40.830 195.077  1.00  0.00      ACHN H
ATOM     18  HD1 TYR A 161     -30.192 -43.339 197.373  1.00  0.00      ACHN H
ATOM     19  HD2 TYR A 161     -30.437 -39.165 196.496  1.00  0.00      ACHN H
ATOM     20  HE1 TYR A 161     -28.662 -42.874 199.262  1.00  0.00      ACHN H
ATOM     21  HE2 TYR A 161     -28.743 -38.694 198.264  1.00  0.00      ACHN H
ATOM     22  HH  TYR A 161     -27.014 -41.582 200.375  1.00  0.00           H
ATOM     23  CB  ASP A 170     -30.612 -35.880 198.930  1.00 21.68      ACHN C
ATOM     24  CG  ASP A 170     -29.764 -35.225 200.048  1.00 22.58      ACHN C
ATOM     25  OD1 ASP A 170     -29.853 -35.723 201.189  1.00 23.88      ACHN O
ATOM     26  OD2 ASP A 170     -28.937 -34.295 199.710  1.00 23.14      ACHN O1-
ATOM     27 1HB  ASP A 170     -31.591 -36.136 199.345  1.00  0.00      ACHN H
ATOM     28 2HB  ASP A 170     -30.105 -36.827 198.718  1.00  0.00      ACHN H
ATOM     29  CB  ASN A 181     -22.209 -32.087 193.548  1.00 18.23      ACHN C
ATOM     30  CG  ASN A 181     -22.472 -31.593 194.977  1.00 19.80      ACHN C
ATOM     31  OD1 ASN A 181     -23.624 -31.648 195.433  1.00 22.15      ACHN O
ATOM     32  ND2 ASN A 181     -21.420 -31.095 195.644  1.00 19.12      ACHN N
ATOM     33 1HB  ASN A 181     -21.639 -31.339 192.988  1.00  0.00      ACHN H
ATOM     34 2HB  ASN A 181     -23.191 -32.191 193.090  1.00  0.00      ACHN H
ATOM     35 1HD2 ASN A 181     -21.521 -30.890 196.642  1.00  0.00      ACHN H
ATOM     36 2HD2 ASN A 181     -20.502 -31.086 195.206  1.00  0.00      ACHN H
ATOM     37  CB  GLU A 189     -23.568 -40.578 202.350  1.00 21.61      ACHN C
ATOM     38  CG  GLU A 189     -23.346 -39.140 202.846  1.00 23.95      ACHN C
ATOM     39  CD  GLU A 189     -24.369 -38.078 202.479  1.00 24.58      ACHN C
ATOM     40  OE1 GLU A 189     -25.394 -38.294 201.800  1.00 26.37      ACHN O
ATOM     41  OE2 GLU A 189     -24.055 -36.917 202.948  1.00 25.15      ACHN O1-
ATOM     42 1HB  GLU A 189     -23.688 -40.612 201.261  1.00  0.00      ACHN H
ATOM     43 2HB  GLU A 189     -24.486 -40.983 202.789  1.00  0.00      ACHN H
ATOM     44 1HG  GLU A 189     -23.293 -39.113 203.939  1.00  0.00      ACHN H
ATOM     45 2HG  GLU A 189     -22.389 -38.720 202.525  1.00  0.00      ACHN H
ATOM     46  ND1 HIS A 190     -25.909 -44.427 201.390  1.00 23.25      ACHN N
ATOM     47  CG  HIS A 190     -24.929 -44.110 200.468  1.00 20.61      ACHN C
ATOM     48  CB  HIS A 190     -23.760 -45.009 200.201  1.00 20.96      ACHN C
ATOM     49  NE2 HIS A 190     -26.406 -42.465 200.638  1.00 22.36      ACHN N
ATOM     50  CD2 HIS A 190     -25.264 -42.871 199.994  1.00 20.10      ACHN C
ATOM     51  CE1 HIS A 190     -26.779 -43.423 201.477  1.00 22.60      ACHN C
ATOM     52  HD1 HIS A 190     -25.952 -45.348 201.866  1.00  0.00      ACHN H
ATOM     53 1HB  HIS A 190     -23.316 -44.737 199.239  1.00  0.00      ACHN H
ATOM     54 2HB  HIS A 190     -24.104 -46.044 200.145  1.00  0.00      ACHN H
ATOM     55  HD2 HIS A 190     -24.786 -42.245 199.267  1.00  0.00      ACHN H
ATOM     56  HE1 HIS A 190     -27.653 -43.404 202.104  1.00  0.00      ACHN H
ATOM     57  CB  ASN A 298     -23.804 -48.260 203.133  1.00 22.17      ACHN C
ATOM     58  CG  ASN A 298     -24.899 -47.194 203.135  1.00 22.56      ACHN C
ATOM     59  OD1 ASN A 298     -25.515 -46.898 202.089  1.00 24.08      ACHN O
ATOM     60  ND2 ASN A 298     -25.196 -46.619 204.292  1.00 23.62      ACHN N
ATOM     61 1HB  ASN A 298     -23.625 -48.637 204.138  1.00  0.00      ACHN H
ATOM     62 2HB  ASN A 298     -22.871 -47.806 202.799  1.00  0.00      ACHN H
ATOM     63 1HD2 ASN A 298     -25.701 -45.719 204.305  1.00  0.00      ACHN H
ATOM     64 2HD2 ASN A 298     -24.599 -46.712 205.122  1.00  0.00      ACHN H
ATOM     65  ND1 HIS A 332     -21.262 -33.832 203.807  1.00 19.15      ACHN N
ATOM     66  CG  HIS A 332     -21.596 -33.409 202.534  1.00 20.35      ACHN C
ATOM     67  CB  HIS A 332     -20.677 -32.683 201.618  1.00 20.37      ACHN C
ATOM     68  NE2 HIS A 332     -23.354 -34.369 203.532  1.00 20.03      ACHN N
ATOM     69  CD2 HIS A 332     -22.911 -33.757 202.375  1.00 19.86      ACHN C
ATOM     70  CE1 HIS A 332     -22.331 -34.393 204.379  1.00 22.82      ACHN C
ATOM     71  HD1 HIS A 332     -20.371 -33.708 204.305  1.00  0.00      ACHN H
ATOM     72 1HB  HIS A 332     -21.227 -32.475 200.696  1.00  0.00      ACHN H
ATOM     73 2HB  HIS A 332     -19.819 -33.308 201.352  1.00  0.00      ACHN H
ATOM     74  HD2 HIS A 332     -23.553 -33.611 201.521  1.00  0.00      ACHN H
ATOM     75  HE1 HIS A 332     -22.344 -34.840 205.359  1.00  0.00      ACHN H
ATOM     76  CB  GLU A 333     -24.221 -29.605 202.863  1.00 21.00      ACHN C
ATOM     77  CG  GLU A 333     -24.653 -30.290 201.566  1.00 21.57      ACHN C
ATOM     78  CD  GLU A 333     -25.647 -31.410 201.771  1.00 21.75      ACHN C
ATOM     79  OE1 GLU A 333     -25.991 -31.809 202.913  1.00 24.22      ACHN O
ATOM     80  OE2 GLU A 333     -26.072 -31.921 200.669  1.00 22.07      ACHN O1-
ATOM     81 1HB  GLU A 333     -24.103 -30.359 203.634  1.00  0.00      ACHN H
ATOM     82 2HB  GLU A 333     -25.007 -28.920 203.194  1.00  0.00      ACHN H
ATOM     83 1HG  GLU A 333     -25.120 -29.589 200.869  1.00  0.00      ACHN H
ATOM     84 2HG  GLU A 333     -23.836 -30.751 201.001  1.00  0.00      ACHN H
ATOM     85  CB  ASP A 342     -24.417 -36.721 208.096  1.00 21.99      ACHN C
ATOM     86  CG  ASP A 342     -25.055 -36.110 206.841  1.00 22.35      ACHN C
ATOM     87  OD1 ASP A 342     -26.297 -35.793 206.815  1.00 20.72      ACHN O
ATOM     88  OD2 ASP A 342     -24.276 -35.908 205.869  1.00 23.49      ACHN O1-
ATOM     89 1HB  ASP A 342     -23.693 -35.987 208.467  1.00  0.00      ACHN H
ATOM     90 2HB  ASP A 342     -23.825 -37.583 207.788  1.00  0.00      ACHN H
ATOM     91  CA  ALA A 344     -29.936 -38.408 206.102  1.00 24.73      ACHN C
ATOM     92  C   ALA A 344     -29.309 -37.343 205.225  1.00 25.09      ACHN C
ATOM     93  O   ALA A 344     -28.649 -36.440 205.866  1.00  0.00      ACHN O
ATOM     94  CB  ALA A 344     -31.368 -38.023 206.416  1.00 24.24      ACHN C
ATOM     95  OXT ALA A 344     -29.445 -37.410 203.984  1.00  0.00      ACHN O1-
ATOM     96  HA  ALA A 344     -29.863 -39.356 205.571  1.00  0.00      ACHN H
ATOM     97 1HB  ALA A 344     -31.855 -38.771 207.047  1.00  0.00      ACHN H
ATOM     98 2HB  ALA A 344     -31.383 -37.047 206.911  1.00  0.00      ACHN H
ATOM     99 3HB  ALA A 344     -31.943 -37.950 205.491  1.00  0.00      ACHN H
TER     100      ALA A 344
ATOM    101  CB  GLU C 354     -29.942 -32.101 207.822  1.00 22.38      CCHN C
ATOM    102  CG  GLU C 354     -28.859 -31.529 206.874  1.00 21.52      CCHN C
ATOM    103  CD  GLU C 354     -28.290 -32.562 205.912  1.00 22.76      CCHN C
ATOM    104  OE1 GLU C 354     -28.111 -33.754 206.329  1.00 22.57      CCHN O
ATOM    105  OE2 GLU C 354     -27.995 -32.174 204.731  1.00 23.15      CCHN O1-
ATOM    106 1HB  GLU C 354     -29.501 -32.520 208.730  1.00  0.00      CCHN H
ATOM    107 2HB  GLU C 354     -30.449 -32.925 207.303  1.00  0.00      CCHN H
ATOM    108 1HG  GLU C 354     -29.228 -30.703 206.264  1.00  0.00      CCHN H
ATOM    109 2HG  GLU C 354     -28.022 -31.122 207.458  1.00  0.00      CCHN H
ATOM    110  CB  ARG C 357     -35.918 -33.042 205.112  1.00 22.16      CCHN C
ATOM    111  CG  ARG C 357     -35.140 -34.179 205.792  1.00 22.66      CCHN C
ATOM    112  CD  ARG C 357     -34.202 -34.937 204.860  1.00 23.36      CCHN C
ATOM    113  NE  ARG C 357     -33.170 -34.101 204.262  1.00 23.04      CCHN N
ATOM    114  CZ  ARG C 357     -32.072 -34.574 203.659  1.00 27.46      CCHN C
ATOM    115  NH1 ARG C 357     -31.840 -35.889 203.620  1.00 26.40      CCHN N
ATOM    116  NH2 ARG C 357     -31.200 -33.728 203.103  1.00 23.92      CCHN N1+
ATOM    117 1HB  ARG C 357     -36.426 -33.421 204.218  1.00  0.00      CCHN H
ATOM    118 2HB  ARG C 357     -35.263 -32.237 204.796  1.00  0.00      CCHN H
ATOM    119 1HG  ARG C 357     -34.581 -33.832 206.665  1.00  0.00      CCHN H
ATOM    120 2HG  ARG C 357     -35.816 -34.959 206.143  1.00  0.00      CCHN H
ATOM    121 1HD  ARG C 357     -33.705 -35.722 205.433  1.00  0.00      CCHN H
ATOM    122 2HD  ARG C 357     -34.795 -35.420 204.079  1.00  0.00      CCHN H
ATOM    123  HE  ARG C 357     -33.426 -33.141 204.003  1.00  0.00      CCHN H
ATOM    124 1HH1 ARG C 357     -30.933 -36.259 203.355  1.00  0.00      CCHN H
ATOM    125 2HH1 ARG C 357     -32.585 -36.552 203.817  1.00  0.00      CCHN H
ATOM    126 1HH2 ARG C 357     -30.327 -34.075 202.719  1.00  0.00      CCHN H
ATOM    127 2HH2 ARG C 357     -31.327 -32.725 203.170  1.00  0.00      CCHN H
TER     128      ARG C 357
ATOM    129  CB  LYS D 317     -20.532 -27.369 195.903  1.00 18.63      DCHN C
ATOM    130  CG  LYS D 317     -21.431 -26.252 196.472  1.00 20.07      DCHN C
ATOM    131  CD  LYS D 317     -22.915 -26.336 196.101  1.00 19.19      DCHN C
ATOM    132  CE  LYS D 317     -23.637 -27.633 196.442  1.00 21.04      DCHN C
ATOM    133  NZ  LYS D 317     -23.612 -27.959 197.908  1.00 24.18      DCHN N1+
ATOM    134 1HB  LYS D 317     -20.751 -27.579 194.851  1.00  0.00      DCHN H
ATOM    135 2HB  LYS D 317     -20.695 -28.311 196.444  1.00  0.00      DCHN H
ATOM    136 1HG  LYS D 317     -21.320 -26.218 197.561  1.00  0.00      DCHN H
ATOM    137 2HG  LYS D 317     -21.098 -25.271 196.132  1.00  0.00      DCHN H
ATOM    138 1HD  LYS D 317     -23.433 -25.500 196.585  1.00  0.00      DCHN H
ATOM    139 2HD  LYS D 317     -23.041 -26.182 195.020  1.00  0.00      DCHN H
ATOM    140 1HE  LYS D 317     -24.692 -27.575 196.165  1.00  0.00      DCHN H
ATOM    141 2HE  LYS D 317     -23.210 -28.502 195.931  1.00  0.00      DCHN H
ATOM    142 1HZ  LYS D 317     -24.501 -28.496 198.124  1.00  0.00      DCHN H
ATOM    143 2HZ  LYS D 317     -22.845 -28.599 198.164  1.00  0.00      DCHN H
ATOM    144 3HZ  LYS D 317     -23.521 -27.102 198.508  1.00  0.00      DCHN H
TER     145      LYS D 317
HETATM  146 MN1  OEC     1     -24.940 -35.529 203.887  1.00 22.62      OECXMn2+
HETATM  147 MN2  OEC     1     -27.365 -35.224 205.188  1.00 22.88      OECXMn2+
HETATM  148 MN3  OEC     1     -27.300 -33.340 203.194  1.00 23.49      OECXMn2+
HETATM  149 MN4  OEC     1     -27.494 -33.156 200.480  1.00 26.26      OECXMn2+
HETATM  150 CA1  OEC     1     -27.764 -36.598 202.127  1.00 24.57      OECXCa2+
HETATM  151  O1  OEC     1     -26.506 -36.439 204.141  1.00 22.48      OECX O1-
HETATM  152  O2  OEC     1     -28.371 -34.680 203.776  1.00 25.22      OECX O1-
HETATM  153  O3  OEC     1     -26.074 -34.089 204.463  1.00 23.27      OECX O1-
HETATM  154  O4  OEC     1     -28.398 -32.629 201.933  1.00 26.62      OECX O1-
HETATM  155  O5  OEC     1     -26.708 -34.311 201.767  1.00 24.13      OECX O1-
HETATM  156 CL   CL     79     -22.162 -30.718 198.838  1.00 24.70      CLANCl1-
HETATM  157  O   HOH 0  14     -25.675 -37.906 196.835  1.00 20.07      WATR O
HETATM  158  H1  HOH 0  14     -24.842 -37.928 196.334  1.00  0.00      WATR H
HETATM  159  H2  HOH 0  14     -25.520 -38.369 197.693  1.00  0.00      WATR H
HETATM  160  O   HOH 0  49     -30.346 -28.593 205.505  1.00 24.15      WATR O
HETATM  161  H1  HOH 0  49     -30.626 -27.797 205.005  1.00  0.00      WATR H
HETATM  162  H2  HOH 0  49     -29.618 -28.931 204.940  1.00  0.00      WATR H
HETATM  163  O   HOH 0  65     -27.311 -35.883 197.305  1.00 31.68      WATR O
HETATM  164  H1  HOH 0  65     -28.103 -36.101 196.785  1.00  0.00      WATR H
HETATM  165  H2  HOH 0  65     -26.614 -36.545 197.028  1.00  0.00      WATR H
HETATM  166  O   HOH 0  67     -25.875 -29.401 197.967  1.00 25.08      WATR O
HETATM  167  H1  HOH 0  67     -25.643 -30.359 198.005  1.00  0.00      WATR H
HETATM  168  H2  HOH 0  67     -26.391 -29.203 198.775  1.00  0.00      WATR H
HETATM  169  O   HOH 0  68     -24.839 -31.962 197.889  1.00 30.71      WATR O
HETATM  170  H1  HOH 0  68     -24.086 -31.729 198.477  1.00  0.00      WATR H
HETATM  171  H2  HOH 0  68     -24.414 -31.925 197.001  1.00  0.00      WATR H
HETATM  172  O   HOH 0  76     -30.453 -31.049 201.941  1.00 23.89      WATR O
HETATM  173  H1  HOH 0  76     -30.071 -30.330 201.396  1.00  0.00      WATR H
HETATM  174  H2  HOH 0  76     -29.731 -31.725 201.895  1.00  0.00      WATR H
HETATM  175  O   HOH 0  77     -28.103 -38.967 202.131  1.00 27.39      WATR O
HETATM  176  H1  HOH 0  77     -28.030 -39.512 201.305  1.00  0.00      WATR H
HETATM  177  H2  HOH 0  77     -28.894 -39.283 202.612  1.00  0.00      WATR H
HETATM  178  O   HOH 0  78     -27.457 -37.049 199.763  1.00 26.05      WATR O
HETATM  179  H1  HOH 0  78     -26.788 -37.741 199.558  1.00  0.00      WATR H
HETATM  180  H2  HOH 0  78     -27.474 -36.487 198.954  1.00  0.00      WATR H
HETATM  181  O   HOH 0  79     -25.669 -39.140 199.239  1.00 25.50      WATR O
HETATM  182  H1  HOH 0  79     -25.316 -38.929 200.134  1.00  0.00      WATR H
HETATM  183  H2  HOH 0  79     -26.483 -39.693 199.425  1.00  0.00      WATR H
HETATM  184  O   HOH 0 124     -26.350 -33.896 198.953  1.00 29.00      WATR O
HETATM  185  H2  HOH 0 124     -25.810 -33.174 198.512  1.00  0.00      WATR H
HETATM  186  H1  HOH 0 124     -26.822 -34.407 198.254  1.00  0.00      WATR H
HETATM  187  O   HOH 0 125     -28.191 -31.790 199.413  1.00 22.35      WATR O1-
HETATM  188  H1  HOH 0 125     -29.042 -32.123 199.091  1.00  0.00      WATR H
HETATM  189  O   HOH 0 539     -28.671 -29.715 203.629  1.00 24.55      WATR O
HETATM  190  H1  HOH 0 539     -29.428 -30.182 203.217  1.00  0.00      WATR H
HETATM  191  H2  HOH 0 539     -28.167 -30.440 204.045  1.00  0.00      WATR H
ENDMDL
MODEL        5
ATOM      1  CB  ASP A  61     -28.742 -27.235 201.605  1.00 21.80      ACHN C
ATOM      2  CG  ASP A  61     -28.052 -28.325 200.799  1.00 22.68      ACHN C
ATOM      3  OD1 ASP A  61     -28.589 -29.302 200.289  1.00 23.26      ACHN O
ATOM      4  OD2 ASP A  61     -26.727 -28.245 200.639  1.00 24.86      ACHN O
ATOM      5 1HB  ASP A  61     -28.256 -26.268 201.460  1.00  0.00      ACHN H
ATOM      6 2HB  ASP A  61     -28.618 -27.535 202.652  1.00  0.00      ACHN H
ATOM      7  HD2 ASP A  61     -26.302 -27.376 200.909  1.00  0.00           H
ATOM      8  CB  TYR A 161     -31.549 -41.598 195.849  1.00 21.73      ACHN C
ATOM      9  CG  TYR A 161     -30.465 -41.283 196.845  1.00 21.81      ACHN C
ATOM     10  CD1 TYR A 161     -29.926 -42.318 197.615  1.00 22.39      ACHN C
ATOM     11  CD2 TYR A 161     -30.033 -39.979 197.097  1.00 21.12      ACHN C
ATOM     12  CE1 TYR A 161     -29.046 -42.066 198.659  1.00 21.37      ACHN C
ATOM     13  CE2 TYR A 161     -29.106 -39.709 198.098  1.00 20.88      ACHN C
ATOM     14  CZ  TYR A 161     -28.620 -40.748 198.919  1.00 22.23      ACHN C
ATOM     15  OH  TYR A 161     -27.785 -40.485 199.931  1.00 22.40      ACHN O
ATOM     16 1HB  TYR A 161     -31.307 -42.533 195.323  1.00  0.00      ACHN H
ATOM     17 2HB  TYR A 161     -31.640 -40.831 195.079  1.00  0.00      ACHN H
ATOM     18  HD1 TYR A 161     -30.189 -43.345 197.366  1.00  0.00      ACHN H
ATOM     19  HD2 TYR A 161     -30.444 -39.167 196.508  1.00  0.00      ACHN H
ATOM     20  HE1 TYR A 161     -28.662 -42.884 199.259  1.00  0.00      ACHN H
ATOM     21  HE2 TYR A 161     -28.757 -38.698 198.282  1.00  0.00      ACHN H
ATOM     22  HH  TYR A 161     -27.025 -41.582 200.376  1.00  0.00           H
ATOM     23  CB  ASP A 170     -30.663 -35.919 198.915  1.00 21.68      ACHN C
ATOM     24  CG  ASP A 170     -29.793 -35.332 200.053  1.00 22.58      ACHN C
ATOM     25  OD1 ASP A 170     -29.968 -35.796 201.204  1.00 23.88      ACHN O
ATOM     26  OD2 ASP A 170     -28.847 -34.529 199.726  1.00 23.14      ACHN O1-
ATOM     27 1HB  ASP A 170     -31.658 -36.136 199.316  1.00  0.00      ACHN H
ATOM     28 2HB  ASP A 170     -30.203 -36.887 198.687  1.00  0.00      ACHN H
ATOM     29  CB  ASN A 181     -22.215 -32.091 193.535  1.00 18.23      ACHN C
ATOM     30  CG  ASN A 181     -22.451 -31.567 194.957  1.00 19.80      ACHN C
ATOM     31  OD1 ASN A 181     -23.593 -31.613 195.439  1.00 22.15      ACHN O
ATOM     32  ND2 ASN A 181     -21.385 -31.044 195.579  1.00 19.12      ACHN N
ATOM     33 1HB  ASN A 181     -21.656 -31.351 192.953  1.00  0.00      ACHN H
ATOM     34 2HB  ASN A 181     -23.204 -32.205 193.096  1.00  0.00      ACHN H
ATOM     35 1HD2 ASN A 181     -21.454 -30.828 196.578  1.00  0.00      ACHN H
ATOM     36 2HD2 ASN A 181     -20.476 -31.062 195.118  1.00  0.00      ACHN H
ATOM     37  CB  GLU A 189     -23.568 -40.577 202.349  1.00 21.61      ACHN C
ATOM     38  CG  GLU A 189     -23.351 -39.137 202.844  1.00 23.95      ACHN C
ATOM     39  CD  GLU A 189     -24.379 -38.076 202.477  1.00 24.58      ACHN C
ATOM     40  OE1 GLU A 189     -25.399 -38.294 201.792  1.00 26.37      ACHN O
ATOM     41  OE2 GLU A 189     -24.072 -36.917 202.954  1.00 25.15      ACHN O1-
ATOM     42 1HB  GLU A 189     -23.689 -40.612 201.261  1.00  0.00      ACHN H
ATOM     43 2HB  GLU A 189     -24.487 -40.983 202.789  1.00  0.00      ACHN H
ATOM     44 1HG  GLU A 189     -23.296 -39.110 203.937  1.00  0.00      ACHN H
ATOM     45 2HG  GLU A 189     -22.395 -38.715 202.520  1.00  0.00      ACHN H
ATOM     46  ND1 HIS A 190     -25.910 -44.428 201.391  1.00 23.25      ACHN N
ATOM     47  CG  HIS A 190     -24.930 -44.110 200.469  1.00 20.61      ACHN C
ATOM     48  CB  HIS A 190     -23.761 -45.007 200.201  1.00 20.96      ACHN C
ATOM     49  NE2 HIS A 190     -26.410 -42.466 200.641  1.00 22.36      ACHN N
ATOM     50  CD2 HIS A 190     -25.267 -42.870 199.997  1.00 20.10      ACHN C
ATOM     51  CE1 HIS A 190     -26.782 -43.424 201.479  1.00 22.60      ACHN C
ATOM     52  HD1 HIS A 190     -25.954 -45.347 201.868  1.00  0.00      ACHN H
ATOM     53 1HB  HIS A 190     -23.317 -44.735 199.240  1.00  0.00      ACHN H
ATOM     54 2HB  HIS A 190     -24.105 -46.043 200.145  1.00  0.00      ACHN H
ATOM     55  HD2 HIS A 190     -24.790 -42.242 199.271  1.00  0.00      ACHN H
ATOM     56  HE1 HIS A 190     -27.656 -43.407 202.106  1.00  0.00      ACHN H
ATOM     57  CB  ASN A 298     -23.803 -48.262 203.134  1.00 22.17      ACHN C
ATOM     58  CG  ASN A 298     -24.898 -47.196 203.138  1.00 22.56      ACHN C
ATOM     59  OD1 ASN A 298     -25.515 -46.901 202.093  1.00 24.08      ACHN O
ATOM     60  ND2 ASN A 298     -25.193 -46.622 204.296  1.00 23.62      ACHN N
ATOM     61 1HB  ASN A 298     -23.624 -48.640 204.138  1.00  0.00      ACHN H
ATOM     62 2HB  ASN A 298     -22.871 -47.807 202.799  1.00  0.00      ACHN H
ATOM     63 1HD2 ASN A 298     -25.697 -45.721 204.311  1.00  0.00      ACHN H
ATOM     64 2HD2 ASN A 298     -24.593 -46.715 205.125  1.00  0.00      ACHN H
ATOM     65  ND1 HIS A 332     -21.272 -33.839 203.808  1.00 19.15      ACHN N
ATOM     66  CG  HIS A 332     -21.604 -33.413 202.534  1.00 20.35      ACHN C
ATOM     67  CB  HIS A 332     -20.685 -32.681 201.618  1.00 20.37      ACHN C
ATOM     68  NE2 HIS A 332     -23.366 -34.372 203.531  1.00 20.03      ACHN N
ATOM     69  CD2 HIS A 332     -22.920 -33.762 202.376  1.00 19.86      ACHN C
ATOM     70  CE1 HIS A 332     -22.344 -34.402 204.377  1.00 22.82      ACHN C
ATOM     71  HD1 HIS A 332     -20.379 -33.726 204.304  1.00  0.00      ACHN H
ATOM     72 1HB  HIS A 332     -21.236 -32.470 200.696  1.00  0.00      ACHN H
ATOM     73 2HB  HIS A 332     -19.829 -33.305 201.344  1.00  0.00      ACHN H
ATOM     74  HD2 HIS A 332     -23.567 -33.628 201.523  1.00  0.00      ACHN H
ATOM     75  HE1 HIS A 332     -22.360 -34.854 205.354  1.00  0.00      ACHN H
ATOM     76  CB  GLU A 333     -24.227 -29.609 202.833  1.00 21.00      ACHN C
ATOM     77  CG  GLU A 333     -24.571 -30.413 201.568  1.00 21.57      ACHN C
ATOM     78  CD  GLU A 333     -25.702 -31.413 201.750  1.00 21.75      ACHN C
ATOM     79  OE1 GLU A 333     -26.036 -31.810 202.895  1.00 24.22      ACHN O
ATOM     80  OE2 GLU A 333     -26.199 -31.844 200.648  1.00 22.07      ACHN O1-
ATOM     81 1HB  GLU A 333     -24.171 -30.299 203.670  1.00  0.00      ACHN H
ATOM     82 2HB  GLU A 333     -25.039 -28.911 203.057  1.00  0.00      ACHN H
ATOM     83 1HG  GLU A 333     -24.831 -29.780 200.720  1.00  0.00      ACHN H
ATOM     84 2HG  GLU A 333     -23.744 -31.043 201.219  1.00  0.00      ACHN H
ATOM     85  CB  ASP A 342     -24.425 -36.716 208.091  1.00 21.99      ACHN C
ATOM     86  CG  ASP A 342     -25.073 -36.110 206.836  1.00 22.35      ACHN C
ATOM     87  OD1 ASP A 342     -26.317 -35.804 206.812  1.00 20.72      ACHN O
ATOM     88  OD2 ASP A 342     -24.296 -35.902 205.862  1.00 23.49      ACHN O1-
ATOM     89 1HB  ASP A 342     -23.705 -35.976 208.459  1.00  0.00      ACHN H
ATOM     90 2HB  ASP A 342     -23.829 -37.575 207.783  1.00  0.00      ACHN H
ATOM     91  CA  ALA A 344     -29.944 -38.416 206.105  1.00 24.73      ACHN C
ATOM     92  C   ALA A 344     -29.332 -37.360 205.209  1.00 25.09      ACHN C
ATOM     93  O   ALA A 344     -28.677 -36.445 205.843  1.00  0.00      ACHN O
ATOM     94  CB  ALA A 344     -31.374 -38.025 206.423  1.00 24.24      ACHN C
ATOM     95  OXT ALA A 344     -29.470 -37.441 203.972  1.00  0.00      ACHN O1-
ATOM     96  HA  ALA A 344     -29.877 -39.370 205.581  1.00  0.00      ACHN H
ATOM     97 1HB  ALA A 344     -31.866 -38.774 207.051  1.00  0.00      ACHN H
ATOM     98 2HB  ALA A 344     -31.380 -37.052 206.925  1.00  0.00      ACHN H
ATOM     99 3HB  ALA A 344     -31.947 -37.940 205.498  1.00  0.00      ACHN H
TER     100      ALA A 344
ATOM    101  CB  GLU C 354     -29.943 -32.102 207.824  1.00 22.38      CCHN C
ATOM    102  CG  GLU C 354     -28.843 -31.529 206.896  1.00 21.52      CCHN C
ATOM    103  CD  GLU C 354     -28.305 -32.554 205.906  1.00 22.76      CCHN C
ATOM    104  OE1 GLU C 354     -28.125 -33.749 206.318  1.00 22.57      CCHN O
ATOM    105  OE2 GLU C 354     -28.040 -32.162 204.723  1.00 23.15      CCHN O1-
ATOM    106 1HB  GLU C 354     -29.517 -32.535 208.733  1.00  0.00      CCHN H
ATOM    107 2HB  GLU C 354     -30.450 -32.917 207.291  1.00  0.00      CCHN H
ATOM    108 1HG  GLU C 354     -29.186 -30.673 206.314  1.00  0.00      CCHN H
ATOM    109 2HG  GLU C 354     -27.996 -31.169 207.496  1.00  0.00      CCHN H
ATOM    110  CB  ARG C 357     -35.914 -33.040 205.113  1.00 22.16      CCHN C
ATOM    111  CG  ARG C 357     -35.132 -34.177 205.790  1.00 22.66      CCHN C
ATOM    112  CD  ARG C 357     -34.173 -34.915 204.862  1.00 23.36      CCHN C
ATOM    113  NE  ARG C 357     -33.129 -34.064 204.304  1.00 23.04      CCHN N
ATOM    114  CZ  ARG C 357     -32.066 -34.533 203.632  1.00 27.46      CCHN C
ATOM    115  NH1 ARG C 357     -31.848 -35.847 203.554  1.00 26.40      CCHN N
ATOM    116  NH2 ARG C 357     -31.216 -33.678 203.052  1.00 23.92      CCHN N1+
ATOM    117 1HB  ARG C 357     -36.419 -33.417 204.217  1.00  0.00      CCHN H
ATOM    118 2HB  ARG C 357     -35.260 -32.233 204.800  1.00  0.00      CCHN H
ATOM    119 1HG  ARG C 357     -34.587 -33.833 206.673  1.00  0.00      CCHN H
ATOM    120 2HG  ARG C 357     -35.808 -34.966 206.124  1.00  0.00      CCHN H
ATOM    121 1HD  ARG C 357     -33.688 -35.710 205.431  1.00  0.00      CCHN H
ATOM    122 2HD  ARG C 357     -34.748 -35.385 204.058  1.00  0.00      CCHN H
ATOM    123  HE  ARG C 357     -33.398 -33.107 204.047  1.00  0.00      CCHN H
ATOM    124 1HH1 ARG C 357     -30.991 -36.203 203.148  1.00  0.00      CCHN H
ATOM    125 2HH1 ARG C 357     -32.584 -36.511 203.777  1.00  0.00      CCHN H
ATOM    126 1HH2 ARG C 357     -30.336 -34.003 202.665  1.00  0.00      CCHN H
ATOM    127 2HH2 ARG C 357     -31.333 -32.680 203.174  1.00  0.00      CCHN H
TER     128      ARG C 357
ATOM    129  CB  LYS D 317     -20.531 -27.374 195.899  1.00 18.63      DCHN C
ATOM    130  CG  LYS D 317     -21.439 -26.260 196.458  1.00 20.07      DCHN C
ATOM    131  CD  LYS D 317     -22.922 -26.351 196.077  1.00 19.19      DCHN C
ATOM    132  CE  LYS D 317     -23.644 -27.648 196.421  1.00 21.04      DCHN C
ATOM    133  NZ  LYS D 317     -23.614 -27.966 197.890  1.00 24.18      DCHN N1+
ATOM    134 1HB  LYS D 317     -20.744 -27.590 194.848  1.00  0.00      DCHN H
ATOM    135 2HB  LYS D 317     -20.693 -28.312 196.444  1.00  0.00      DCHN H
ATOM    136 1HG  LYS D 317     -21.334 -26.226 197.548  1.00  0.00      DCHN H
ATOM    137 2HG  LYS D 317     -21.109 -25.278 196.119  1.00  0.00      DCHN H
ATOM    138 1HD  LYS D 317     -23.446 -25.514 196.553  1.00  0.00      DCHN H
ATOM    139 2HD  LYS D 317     -23.040 -26.201 194.996  1.00  0.00      DCHN H
ATOM    140 1HE  LYS D 317     -24.700 -27.587 196.143  1.00  0.00      DCHN H
ATOM    141 2HE  LYS D 317     -23.217 -28.518 195.915  1.00  0.00      DCHN H
ATOM    142 1HZ  LYS D 317     -24.514 -28.463 198.141  1.00  0.00      DCHN H
ATOM    143 2HZ  LYS D 317     -22.862 -28.632 198.137  1.00  0.00      DCHN H
ATOM    144 3HZ  LYS D 317     -23.487 -27.109 198.478  1.00  0.00      DCHN H
TER     145      LYS D 317
HETATM  146 MN1  OEC     1     -24.979 -35.521 203.870  1.00 22.62      OECXMn2+
HETATM  147 MN2  OEC     1     -27.396 -35.224 205.175  1.00 22.88      OECXMn2+
HETATM  148 MN3  OEC     1     -27.333 -33.354 203.166  1.00 23.49      OECXMn2+
HETATM  149 MN4  OEC     1     -27.575 -33.182 200.437  1.00 26.26      OECXMn2+
HETATM  150 CA1  OEC     1     -27.806 -36.574 202.114  1.00 24.57      OECXCa2+
HETATM  151  O1  OEC     1     -26.534 -36.439 204.128  1.00 22.48      OECX O1-
HETATM  152  O2  OEC     1     -28.404 -34.690 203.768  1.00 25.22      OECX O1-
HETATM  153  O3  OEC     1     -26.102 -34.082 204.465  1.00 23.27      OECX O1-
HETATM  154  O4  OEC     1     -28.479 -32.698 201.911  1.00 26.62      OECX O1-
HETATM  155  O5  OEC     1     -26.691 -34.315 201.794  1.00 24.13      OECX O1-
HETATM  156 CL   CL     79     -22.032 -30.628 198.719  1.00 24.70      CLANCl1-
HETATM  157  O   HOH 0  14     -25.685 -37.947 196.837  1.00 20.07      WATR O
HETATM  158  H1  HOH 0  14     -24.848 -37.964 196.342  1.00  0.00      WATR H
HETATM  159  H2  HOH 0  14     -25.529 -38.398 197.701  1.00  0.00      WATR H
HETATM  160  O   HOH 0  49     -30.310 -28.621 205.476  1.00 24.15      WATR O
HETATM  161  H1  HOH 0  49     -30.605 -27.820 204.994  1.00  0.00      WATR H
HETATM  162  H2  HOH 0  49     -29.629 -28.974 204.863  1.00  0.00      WATR H
HETATM  163  O   HOH 0  65     -27.275 -35.881 197.311  1.00 31.68      WATR O
HETATM  164  H1  HOH 0  65     -28.088 -36.072 196.814  1.00  0.00      WATR H
HETATM  165  H2  HOH 0  65     -26.608 -36.568 197.026  1.00  0.00      WATR H
HETATM  166  O   HOH 0  67     -25.907 -29.361 198.122  1.00 25.08      WATR O
HETATM  167  H1  HOH 0  67     -25.648 -30.316 198.077  1.00  0.00      WATR H
HETATM  168  H2  HOH 0  67     -26.387 -29.243 198.959  1.00  0.00      WATR H
HETATM  169  O   HOH 0  68     -24.806 -31.861 197.906  1.00 30.71      WATR O
HETATM  170  H1  HOH 0  68     -24.044 -31.665 198.492  1.00  0.00      WATR H
HETATM  171  H2  HOH 0  68     -24.380 -31.822 197.017  1.00  0.00      WATR H
HETATM  172  O   HOH 0  76     -30.334 -30.875 201.694  1.00 23.89      WATR O
HETATM  173  H1  HOH 0  76     -29.923 -30.267 201.045  1.00  0.00      WATR H
HETATM  174  H2  HOH 0  76     -29.694 -31.631 201.702  1.00  0.00      WATR H
HETATM  175  O   HOH 0  77     -28.099 -38.958 202.141  1.00 27.39      WATR O
HETATM  176  H1  HOH 0  77     -28.033 -39.502 201.315  1.00  0.00      WATR H
HETATM  177  H2  HOH 0  77     -28.896 -39.261 202.621  1.00  0.00      WATR H
HETATM  178  O   HOH 0  78     -27.462 -37.078 199.765  1.00 26.05      WATR O
HETATM  179  H1  HOH 0  78     -26.787 -37.762 199.560  1.00  0.00      WATR H
HETATM  180  H2  HOH 0  78     -27.465 -36.488 198.976  1.00  0.00      WATR H
HETATM  181  O   HOH 0  79     -25.664 -39.170 199.248  1.00 25.50      WATR O
HETATM  182  H1  HOH 0  79     -25.323 -38.944 200.145  1.00  0.00      WATR H
HETATM  183  H2  HOH 0  79     -26.487 -39.707 199.432  1.00  0.00      WATR H
HETATM  184  O   HOH 0 124     -26.324 -33.889 198.953  1.00 29.00      WATR O
HETATM  185  H2  HOH 0 124     -25.828 -33.147 198.514  1.00  0.00      WATR H
HETATM  186  H1  HOH 0 124     -26.789 -34.407 198.255  1.00  0.00      WATR H
HETATM  187  O   HOH 0 125     -28.366 -32.026 199.339  1.00 22.35      WATR O
HETATM  188  H2  HOH 0 125     -28.165 -31.101 199.584  1.00  0.00      WATR H
HETATM  189  O   HOH 0 539     -28.640 -29.680 203.536  1.00 24.55      WATR O
HETATM  190  H1  HOH 0 539     -29.351 -30.089 202.990  1.00  0.00      WATR H
HETATM  191  H2  HOH 0 539     -28.220 -30.448 203.971  1.00  0.00      WATR H
ENDMDL
END
